# Supplementary material for: Phylogenomic and biogeographic reconstruction of the Trichinella complex
Source: Nat Commun. 2016 Feb 1;7:10513. doi: 10.1038/ncomms10513 (PMC4740406; doi:10.1038/ncomms10513)
Supplement: Supplementary Data 1 — Predicted excretory/secretory (ES) proteins of Trichinella taxa encoded by single copy orthologs (SCO). [file ncomms10513-s2.xlsx]

## Sheet: SCO secretome
Supplementary Data1 | Predicted excretory/secretory (ES) proteins of Trichinella taxa encoded by single copy orthologs (SCO)									TMM normalized transcription levels per taxa
Bold	Significantly differentially transcribed between encapsulated and non-encapsulated clades
Red	Found in Robinson's secreted molecules
Blue	Differential transcription in non-encapsulated clade in comparison to encapsulated one
	Negative fold change values mean differential transcription in encapsulated clade in comparison to non-encapsulated one
	Positive fold change values mean differential transcription in non-encapsulated clade in comparison to encapsulated one
SCO identifier	Count of proteins having signal peptide	Fold change	Abundancy	FDR	Description	MEROPS annotation	E-value		T1	T2	T3	T4.1	T4.2	T4.3	T4.5	T5	T6	T7	T8	T9	T10	T11	T12		Gene Identifiers
GRP_2426	5	-2.22639	6.07522	1.77722e-05	gi|339239907|ref|XP_003375879.1| hypothetical protein Tsp_00136 [Trichinella spiralis]_x0001_		1e-116		53.0124	128.029	194.367	25.2057	27.0805	18.8202	16.9037	101.646	89.8939	67.6799	81.3961	87.368	30.519	6.83985	88.0817		T01_2951_1s T02_6144_1s T03_10287_1s T05_10537_1s T06_1410_1s T07_12893_1s T08_14497_1s T09_12119_1s T10_10172_1s T11_2341_1s T12_15073_1s T4A_4477_1s T4B_10297_1s T4C_3203_1s T4E_8261_1s
GRP_4153	5	-2.30315	9.80705	3.22877e-05	gi|560134923|emb|CDJ84860.1| EF hand family protein [Haemonchus contortus]		1e-17		1262.52	1761.88	567.187	163.762	136.737	292.929	128.363	1684.03	1276.25	1080.04	2615.64	1014.72	588.629	279.957	665.356		T01_5007_1s T02_11338_1s T03_15376_1s T05_7944_1s T06_3664_1s T07_987_1s T08_13715_1s T09_6801_1s T10_12238_1s T11_2653_1s T12_9223_1s T4A_631_1s T4B_13988_1s T4C_9819_1s T4E_9005_1s
GRP_2136	13	-2.03806	6.72381	0.000177245	gi|339245169|ref|XP_003378510.1| hypothetical protein Tsp_06426 [Trichinella spiralis]_x0001_		6e-61		101.883	164.063	33.247	42.954	57.5937	28.5503	31.6945	115.784	177.922	95.6037	110.496	318.977	23.7745	34.6765	264.245		T01_15083_1s T02_14941_1s T03_1765_1s T05_7339_1s T06_9071_1s T07_3223_1s T08_2055_1s T09_5545_1s T10_4768_1s T11_5649_1s T12_14539_1s T4A_2808_1s T4B_10948_1s T4C_11144_1s T4E_5034_1s
GRP_3720	5	-2.12884	7.01518	0.000189098	gi|339240321|ref|XP_003376086.1| conserved hypothetical protein [Trichinella spiralis]_x0001_		1e-108		127.23	242.915	349.235	17.8975	62.9335	31.1109	42.2593	194.12	324.738	142.459	187.675	67.3938	74.6957	26.0869	54.8817		T01_15767_1s T02_6293_1s T03_9157_1s T05_2476_1s T06_10731_1s T07_14057_1s T08_3785_1s T09_2188_1s T10_13572_1s T11_3635_1s T12_7812_1s T4A_8067_1s T4B_12103_1s T4C_10607_1s T4E_7727_1s
GRP_2832	1	-2.20446	7.92364	0.000234828	gi|339232696|ref|XP_003381465.1| LBP / BPI / CETP family domain protein [Trichinella spiralis]_x0001_		0		211.718	1175.15	383.903	62.0447	50.7283	37.1282	65.502	209.023	201.873	298.643	138.331	191.508	110.442	131.389	394.335		T01_10214_1s T02_15848_1s T03_1282_1s T05_4247_1s T06_4565_1s T07_2124_1s T08_4312_1s T09_8248_1s T10_7345_1s T11_17580_1s T12_1882_1s T4A_1077_1s T4B_2296_1s T4C_8954_1s T4E_7481_1s
GRP_3607	2	-2.18886	6.81709	0.000356629	gi|560131377|emb|CDJ88130.1| Endonuclease exonuclease phosphatase domain containing protein [Haemonchus contortus]		1e-80		163.013	126.333	142.649	15.2129	30.7039	58.1248	60.7478	134.126	198.451	64.8401	359.746	265.154	33.8913	15.2704	29.8123		T01_4225_1s T02_8950_1s T03_16564_1s T05_15208_1s T06_3135_1s T07_10194_1s T08_6959_1s T09_2748_1s T10_6151_1s T11_15500_1s T12_10944_1s T4A_4357_1s T4B_9991_1s T4C_10034_1s T4E_9101_1s
GRP_2897	3	-1.38066	7.96636	0.000835984	gi|251735222|gb|ACT10102.1| transforming growth factor Tgh-2a [Trichinella spiralis]		0		285.77	342.964	330.196	105.744	199.671	138.142	89.8011	459.316	268.749	318.521	322.632	456.357	101.674	119.936	218.172		T01_16184_1s T02_27_1s T03_8880_1s T05_4898_1s T06_9077_1s T07_6713_1s T08_12009_1s T09_9783_1s T10_12538_1s T11_1119_1s T12_8628_1s T4A_1365_1s T4B_8627_1s T4C_4430_1s T4E_5584_1s
GRP_1877	5	-1.91879	10.9303	0.00346816	gi|339242021|ref|XP_003376936.1| hypothetical protein Tsp_01148 [Trichinella spiralis]_x0001_		0		957.371	3144.76	4078.01	451.465	554.006	1540.05	452.175	5441.1	4364.06	590.661	2685.23	2302.22	1105.93	254.188	1441.83		T01_12919_1s T02_5313_1s T03_9161_1s T05_3780_1s T06_9708_1s T07_8536_1s T08_16642_1s T09_14002_1s T10_5929_1s T11_13460_1s T12_4854_1s T4A_2651_1s T4B_1693_1s T4C_3335_1s T4E_3382_1s
GRP_2598	6	-2.037	9.33983	0.00550752	gi|339247481|ref|XP_003375374.1| putative PDZ domain protein [Trichinella spiralis]_x0001_		2e-92		1194.44	508.723	638.228	101.867	367.303	201.773	330.151	1336.3	1199.73	1490.85	1810.96	178.853	219.197	125.821	52.1715		T01_11659_1s T02_838_1s T03_8246_1s T05_13659_1s T06_13517_1s T07_11608_1s T08_8705_1s T09_1513_1s T10_10259_1s T11_10188_1s T12_1880_1s T4A_283_1s T4B_7908_1s T4C_2486_1s T4E_2857_1s
GRP_1759	13	-2.34758	7.48526	0.0119144	gi|339243129|ref|XP_003377490.1| conserved hypothetical protein [Trichinella spiralis]_x0001_		2e-28		1218.95	96.6574	265.123	28.9343	45.007	24.1973	81.3492	158.2	116.955	435.423	26.9915	37.5088	51.427	75.5565	17.6163		T01_8264_1s T02_10918_1s T03_7424_1s T05_5888_1s T06_398_1s T07_10477_1s T08_14673_1s T09_9540_1s T10_12758_1s T11_5860_1s T12_1623_1s T4A_4822_1s T4B_9062_1s T4C_9411_1s T4E_11046_1s
GRP_3687	11	-1.76372	4.64797	0.0173325	gi|339254286|ref|XP_003372366.1| putative WAP-type (Whey Acidic Protein) 'four-disulfide core' [Trichinella spiralis]_x0001_		0		50.1961	34.3388	38.3619	3.5795	13.5402	4.60902	13.7343	8.02466	39.8146	55.8477	36.6915	40.7108	8.59927	16.5429	8.80817		T01_14674_1s T02_12361_1s T03_14126_1s T05_13573_1s T06_13315_1s T07_7158_1s T08_8238_1s T09_10443_1s T10_12903_1s T11_1092_1s T12_11103_1s T4A_407_1s T4B_6132_1s T4C_3472_1s T4E_5023_1s
GRP_4534	6	-2.72531	1.84938	0.0175629	gi|339244281|ref|XP_003378066.1| hypothetical protein Tsp_02254 [Trichinella spiralis]_x0001_		9e-108		2.15363	10.1745	1.98913	1.04402	0	0	0	5.34977	3.42157	6.15271	8.85658	8.84354	1.34891	1.9088	0		T01_7969_1s T02_5024_1s T03_16425_1s T05_8321_1s T06_14393_1s T07_2326_1s T08_7643_1s T09_2236_1s T10_1677_1s T11_1541_1s T12_13870_1s T4A_8365_1s T4B_14407_1s T4C_6859_1s T4E_4022_1s
GRP_4347	4	-1.25983	6.15515	0.017806	gi|339265093|ref|XP_003366329.1| hypothetical protein Tsp_12981 [Trichinella spiralis]_x0001_	family M2 non-peptidase homologues (Trichinella spiralis) [M02.UNW]#M02#	0		50.3618	67.4058	133.556	66.8173	14.8752	54.6681	33.2792	125.337	112.912	88.5044	95.3136	43.4553	29.5073	32.1314	127.38		T01_12328_1s T02_5889_1s T03_13696_1s T05_10450_1s T06_10422_1s T07_4407_1s T08_894_1s T09_2708_1s T10_8938_1s T11_8095_1s T12_10423_1s T4A_3464_1s T4B_11976_1s T4C_13228_1s T4E_9289_1s
GRP_3122	11	-1.09892	6.68468	0.0197963	gi|339236207|ref|XP_003379658.1| conserved hypothetical protein [Trichinella spiralis]_x0001_		0		105.031	164.911	117.075	63.8344	65.9849	34.9517	86.1034	184.567	108.868	57.2676	155.201	191.051	44.3453	67.4441	98.9226		T01_13133_1s T02_10392_1s T03_11551_1s T05_12029_1s T06_13909_1s T07_13993_1s T08_13915_1s T09_5594_1s T10_1827_1s T11_16228_1s T12_5053_1s T4A_9641_1s T4B_11325_1s T4C_11683_1s T4E_3963_1s
GRP_4244	2	-2.95547	3.98676	0.0229479	gi|339238561|ref|XP_003380835.1| putative transmembrane protein [Trichinella spiralis]_x0001_		3e-56		4.63858	31.7952	62.5156	5.07096	0	3.58479	0	14.1387	57.2335	35.9697	13.074	2.4396	3.54088	6.20359	0		T01_537_1s T02_13736_1s T03_9833_1s T05_2400_1s T06_4354_1s T07_12873_1s T08_3409_1s T09_6335_1s T10_12049_1s T11_7287_1s T12_5139_1s T4A_3034_1s T4B_12643_1s T4C_7626_1s T4E_3184_1s
GRP_4108	9	-1.52028	10.8673	0.0236624	gi|339241005|ref|XP_003376428.1| conserved hypothetical protein [Trichinella spiralis]_x0001_		2e-87		2804.19	718.572	1412.85	286.658	398.579	913.226	803.455	3465.89	727.861	3401.03	4617.65	4019.39	2276.95	590.454	1733.85		T01_2657_1s T02_3043_1s T03_9334_1s T05_14897_1s T06_299_1s T07_11188_1s T08_10047_1s T09_1645_1s T10_12289_1s T11_14635_1s T12_3104_1s T4A_11260_1s T4B_10699_1s T4C_8017_1s T4E_1701_1s
GRP_4006	2	-1.19882	8.61756	0.0251097	gi|339253930|ref|XP_003372188.1| conserved hypothetical protein [Trichinella spiralis]_x0001_		2e-46		247.667	594.782	313.146	147.953	95.926	167.461	115.157	435.242	508.57	785.181	453.372	726.237	515.282	277.094	534.588		T01_4573_1s T02_10408_1s T03_1057_1s T05_15528_1s T06_3678_1s T07_4258_1s T08_2881_1s T09_15725_1s T10_3229_1s T11_13779_1s T12_90_1s T4A_11166_1s T4B_11452_1s T4C_691_1s T4E_2206_1s
GRP_4127	3	-2.81876	5.40269	0.0318704	gi|339241143|ref|XP_003376497.1| dickkopf-related protein 3 [Trichinella spiralis]_x0001_		2e-170		13.4188	18.6532	39.2144	21.3279	9.72609	12.4187	0	303.408	43.2362	4.73286	0	87.5205	3.70949	6.99892	77.2409		T01_14272_1s T02_6102_1s T03_5038_1s T05_987_1s T06_7063_1s T07_8182_1s T08_3261_1s T09_4229_1s T10_9212_1s T11_13835_1s T12_8304_1s T4A_5992_1s T4B_1928_1s T4C_5127_1s T4E_9798_1s
GRP_3870	11	-1.33204	5.82388	0.0351866			1		113.977	46.633	154.016	36.9882	26.6991	23.1731	28.525	78.718	124.11	24.6109	79.7092	23.9385	30.8562	28.4729	22.3592		T01_6544_1s T02_5826_1s T03_5237_1s T05_13901_1s T06_9810_1s T07_4845_1s T08_15844_1s T09_4342_1s T10_5622_1s T11_9295_1s T12_14542_1s T4A_2343_1s T4B_435_1s T4C_4205_1s T4E_4860_1s
GRP_2342	4	-1.25483	13.3771	0.0412039	gi|29373968|gb|AAO73061.1| conserved cysteine-glycine protein 1 precursor [Trichinella pseudospiralis]		2e-87		39487.8	17648.9	6846.88	6120.8	6404.54	5195.13	9813.67	12480.2	8203.06	8621.85	15497.7	12213.4	4795.7	2225.66	4725.92		T01_7710_1s T02_10979_1s T03_13443_1s T05_11089_1s T06_9183_1s T07_11411_1s T08_3865_1s T09_13940_1s T10_12713_1s T11_8940_1s T12_430_1s T4A_176_1s T4B_11817_1s T4C_11480_1s T4E_3745_1s
GRP_4080	4	-1.24682	12.4946	0.042477	gi|325048303|emb|CBX25721.1| hypothetical protein [Trichinella spiralis]		0		3544.87	12186.9	5614.19	1753.66	2662.09	6082.62	2921.18	13472.6	11804.4	4869.16	9529.68	4407.74	4210.44	1216.86	2547.59		T01_11591_1s T02_8451_1s T03_16806_1s T05_10800_1s T06_13775_1s T07_11805_1s T08_871_1s T09_8180_1s T10_11630_1s T11_9147_1s T12_905_1s T4A_9511_1s T4B_10311_1s T4C_6737_1s T4E_5780_1s
GRP_4226	1	-2.01544	3.7085	0.0448066	gi|339237957|ref|XP_003380533.1| Hsp90 co-chaperone Cdc37 [Trichinella spiralis]_x0001_		0		9.11151	35.6106	39.7827	1.78975	3.43274	0	6.3389	5.34977	30.7941	21.7711	4.63916	7.31879	5.73285	10.8165	18.2939		T01_14710_1s T02_15502_1s T03_12674_1s T05_14277_1s T06_14145_1s T07_4703_1s T08_14525_1s T09_909_1s T10_6788_1s T11_285_1s T12_12077_1s T4A_4824_1s T4B_4371_1s T4C_10679_1s T4E_10805_1s
GRP_4023	1	-1.08791	8.21348	0.0531951	gi|339248017|ref|XP_003375642.1| conserved hypothetical protein [Trichinella spiralis]_x0001_		0		229.444	270.895	669.77	307.986	155.808	185.001	75.0103	388.24	507.636	88.0311	576.521	433.181	194.411	133.139	239.853		T01_2943_1s T02_12049_1s T03_15432_1s T05_7789_1s T06_835_1s T07_6208_1s T08_13457_1s T09_3042_1s T10_5451_1s T11_12469_1s T12_6393_1s T4A_12137_1s T4B_3924_1s T4C_4408_1s T4E_10957_1s
GRP_3245	11	-1.93318	2.67557	0.0577828	gi|339235671|ref|XP_003379390.1| conserved hypothetical protein [Trichinella spiralis]_x0001_		0		5.13558	4.23936	9.94567	2.08804	2.86062	0	0	3.82126	5.59893	15.1451	3.79568	15.095	6.74453	2.06786	19.649		T01_10754_1s T02_1407_1s T03_5725_1s T05_12382_1s T06_1751_1s T07_13970_1s T08_16131_1s T09_7809_1s T10_9730_1s T11_9763_1s T12_9856_1s T4A_1830_1s T4B_4339_1s T4C_10060_1s T4E_6640_1s
GRP_3202	1	-0.976279	8.13109	0.0698558	gi|339236179|ref|XP_003379644.1| conserved hypothetical protein [Trichinella spiralis]_x0001_		2e-46		375.725	463.362	279.047	45.4895	317.528	75.6647	276.799	378.687	273.103	364.903	284.254	391.25	116.512	220.466	350.972		T01_7238_1s T02_2297_1s T03_2898_1s T05_13739_1s T06_14436_1s T07_8662_1s T08_9795_1s T09_14775_1s T10_3619_1s T11_10069_1s T12_8462_1s T4A_1342_1s T4B_14651_1s T4C_2169_1s T4E_9305_1s
GRP_4112	15	-4.54242	-0.0584496	0.0792814	gi|339240959|ref|XP_003376405.1| conserved hypothetical protein [Trichinella spiralis]_x0001_		9e-157		3.31327	0	0	0	0	0	0	0	0	0	0	1.98217	0	0	0		T01_8400_1s T02_4549_1s T03_14617_1s T05_7892_1s T06_2356_1s T07_5230_1s T08_12184_1s T09_11273_1s T10_2751_1s T11_12083_1s T12_15624_1s T4A_141_1s T4B_5864_1s T4C_1268_1s T4E_1257_1s
GRP_4792	1	-1.05979	5.0367	0.0868069	gi|339242845|ref|XP_003377348.1| conserved hypothetical protein [Trichinella spiralis]_x0001_		4e-121		31.8074	64.0143	32.9628	22.6702	12.9681	16.3876	27.9968	40.1233	36.7041	76.6723	21.9306	28.6653	29.0015	10.9756	46.0735		T01_13342_1s T02_2162_1s T03_284_1s T05_7319_1s T06_2145_1s T07_14382_1s T08_8758_1s T09_9643_1s T10_9798_1s T11_5496_1s T12_10101_1s T4A_1389_1s T4B_8359_1s T4C_12650_1s T4E_1955_1s
GRP_4090	1	-0.983513	5.93234	0.095452	gi|251735224|gb|ACT10103.1| transforming growth factor Tgh-3 [Trichinella spiralis]		0		181.567	80.5478	96.3309	38.0322	28.4154	40.3289	37.5052	66.1079	63.4545	90.8709	26.148	40.1009	32.0365	50.1059	35.9102		T01_5981_1s T02_984_1s T03_1799_1s T05_13934_1s T06_7829_1s T07_9895_1s T08_11639_1s T09_12951_1s T10_568_1s T11_952_1s T12_16874_1s T4A_1064_1s T4B_6068_1s T4C_720_1s T4E_9197_1s
GRP_4238	4	-0.924594	5.55502	0.103534	gi|339238595|ref|XP_003380852.1| conserved hypothetical protein [Trichinella spiralis]_x0001_		1e-23		56.4913	71.6452	95.1943	29.5309	23.457	26.6299	27.9968	59.9939	68.1203	36.9163	78.8657	26.3781	30.0132	42.7888	27.7796		T01_1565_1s T02_7944_1s T03_13997_1s T05_13652_1s T06_12412_1s T07_565_1s T08_6544_1s T09_12613_1s T10_11320_1s T11_532_1s T12_14785_1s T4A_4274_1s T4B_9921_1s T4C_446_1s T4E_545_1s
GRP_4682	15	-1.04849	13.7797	0.109591			1		10584.3	27058.1	3630.17	6561.52	9491.9	11787.4	9040.33	51938.2	9904.2	17584	16668.5	15038.6	8766.03	5313.45	7913.13		T01_7410_1s T02_4180_1s T03_7459_1s T05_11718_1s T06_10512_1s T07_3174_1s T08_2604_1s T09_583_1s T10_9785_1s T11_16509_1s T12_15995_1s T4A_9459_1s T4B_12370_1s T4C_13186_1s T4E_5851_1s
GRP_3700	2	-1.07947	5.28058	0.116973	gi|339240391|ref|XP_003376121.1| putative parathyroid hormone 2 receptor [Trichinella spiralis]_x0001_		2e-55		36.7773	40.2739	31.8261	25.6531	33.3738	25.6057	22.7144	62.2866	13.6863	57.2676	34.5828	80.6591	6.23869	24.9734	91.4695		T01_5344_1s T02_11407_1s T03_4790_1s T05_14867_1s T06_12599_1s T07_10949_1s T08_3453_1s T09_9432_1s T10_2963_1s T11_3933_1s T12_4510_1s T4A_11097_1s T4B_7111_1s T4C_13814_1s T4E_803_1s
GRP_4302	1	-1.80841	8.51899	0.131068	gi|339258850|ref|XP_003369611.1| cyclin-dependent kinase 2-associated protein 1 [Trichinella spiralis]_x0001_		2e-56		49.3678	126.333	51.1492	133.933	253.451	110.488	116.741	97.8244	97.3592	82.3517	196.953	3930.04	111.791	136.956	52.1715		T01_12417_1s T02_12556_1s T03_13943_1s T05_10291_1s T06_11219_1s T07_4935_1s T08_9480_1s T09_966_1s T10_5316_1s T11_1545_1s T12_10751_1s T4A_2267_1s T4B_9160_1s T4C_3424_1s T4E_5405_1s
GRP_2349	5	-1.10702	4.16885	0.140025	gi|339243299|ref|XP_003377575.1| putative WAP-type 'four-disulfide core' [Trichinella spiralis]_x0001_		3e-84		39.2623	4.23936	17.618	9.69448	12.396	8.57789	11.0931	22.1633	13.9973	57.7409	19.4001	13.5703	11.1285	10.0212	18.2939		T01_9901_1s T02_463_1s T03_4974_1s T05_172_1s T06_11916_1s T07_3222_1s T08_15269_1s T09_14376_1s T10_11514_1s T11_14397_1s T12_8002_1s T4A_13431_1s T4B_12036_1s T4C_7880_1s T4E_2576_1s
GRP_4368	1	-1.10236	7.16472	0.143979	gi|339237739|ref|XP_003380424.1| hypothetical protein Tsp_06124 [Trichinella spiralis]_x0001_		6e-133		40.9189	184.836	320.251	71.8883	209.969	136.35	44.3723	239.975	181.965	248.475	274.132	88.7403	25.292	15.1113	67.7552		T01_11243_1s T02_3761_1s T03_9170_1s T05_14644_1s T06_12922_1s T07_8825_1s T08_3674_1s T09_113_1s T10_733_1s T11_7307_1s T12_9750_1s T4A_5613_1s T4B_13484_1s T4C_11056_1s T4E_9249_1s
GRP_3493	2	-0.903086	6.51307	0.149725	gi|339248867|ref|XP_003373421.1| putative leucine Rich repeat-containing domain protein [Trichinella spiralis]_x0001_		0		49.8648	90.2984	161.688	90.2332	58.1659	56.7165	81.8774	81.3929	154.282	43.069	120.618	194.71	61.3752	8.58958	118.572		T01_2682_1s T02_10007_1s T03_6698_1s T05_10699_1s T06_8239_1s T07_5666_1s T08_6169_1s T09_6195_1s T10_6419_1s T11_6368_1s T12_8045_1s T4A_7344_1s T4B_5688_1s T4C_13399_1s T4E_9596_1s
GRP_2941	3	-2.47654	2.40016	0.163929	gi|339248833|ref|XP_003373404.1| conserved hypothetical protein [Trichinella spiralis]_x0001_		2e-103		26.1749	0	14.4923	1.6406	2.86062	2.30451	0	0	4.97683	9.46571	0	4.72672	0	0			T01_3256_1s T02_8602_1s T03_16957_1s T05_4413_1s T06_10749_1s T07_11650_1s T08_13382_1s T09_15552_1s T10_1521_1s T11_5588_1s T12_12873_1s T4A_3453_1s T4B_7559_1s T4C_5322_1s T4E_11621_1s
GRP_3713	2	-1.05947	6.37624	0.179706	gi|339240423|ref|XP_003376137.1| hypothetical protein Tsp_00297 [Trichinella spiralis]_x0001_		2e-68		31.9731	8.47872	263.702	35.4967	18.8801	19.2042	81.3492	109.67	91.1381	64.8401	182.614	91.1799	43.6708	100.848	104.343		T01_16102_1s T02_3339_1s T03_7500_1s T05_5679_1s T06_9545_1s T07_9728_1s T08_5163_1s T09_7237_1s T10_974_1s T11_15666_1s T12_9694_1s T4A_5169_1s T4B_11159_1s T4C_10587_1s T4E_11184_1s
GRP_4641	11	-1.22939	6.56536	0.186054	gi|339253650|ref|XP_003372048.1| conserved hypothetical protein [Trichinella spiralis]_x0001_		0		46.5515	118.702	24.1538	30.5749	21.9314	26.3738	61.276	16.0493	58.4777	274.032	254.732	301.9	19.2219	149.681	19.649		T01_7926_1s T02_134_1s T03_9479_1s T05_1385_1s T06_9670_1s T07_9806_1s T08_1398_1s T09_7664_1s T10_3272_1s T11_15821_1s T12_5320_1s T4A_13156_1s T4B_10048_1s T4C_9554_1s T4E_12201_1s
GRP_1744	15	-1.47784	4.07901	0.194786	gi|339237103|ref|XP_003380106.1| hypothetical protein Tsp_05827 [Trichinella spiralis]_x0001_		0		11.7621	6.35904	93.2051	10.2911	2.09778	9.60212	10.0366	7.64253	28.3057	36.9163	9.70006	6.55641	7.92482	7.79425	0		T01_8963_1s T02_14048_1s T03_5164_1s T05_9724_1s T06_11637_1s T07_11169_1s T08_8228_1s T09_14871_1s T10_3378_1s T11_206_1s T12_9761_1s T4A_14447_1s T4B_11991_1s T4C_2091_1s T4E_11831_1s
GRP_2955	1	-1.47797	4.70147	0.194806	gi|339245555|ref|XP_003378703.1| hypothetical protein Tsp_06567 [Trichinella spiralis]_x0001_		0		13.4188	0	34.6678	17.3009	13.5402	14.5952	24.8274	26.7489	44.7914	18.9314	134.114	21.8039	1.51752	4.29479	28.4572		T01_7067_1s T02_15342_1s T03_8207_1s T05_2746_1s T06_1328_1s T07_8924_1s T08_2914_1s T09_5666_1s T10_10756_1s T11_9708_1s T12_2983_1s T4A_13038_1s T4B_6678_1s T4C_10256_1s T4E_5922_1s
GRP_3038	1	-0.710254	8.19676	0.218582	gi|339254732|ref|XP_003372589.1| putative von Willebrand factor type D domain protein [Trichinella spiralis]_x0001_		0		213.706	215.783	643.343	181.958	83.53	170.918	386.673	301.116	532.832	396.613	192.736	165.283	220.883	222.216	479.707		T01_5226_1s T02_11520_1s T03_12220_1s T05_11437_1s T06_15738_1s T07_3187_1s T08_2001_1s T09_10790_1s T10_12058_1s T11_18516_1s T12_4110_1s T4A_2165_1s T4B_10084_1s T4C_805_1s T4E_12007_1s
GRP_4677	2	-0.696777	6.48905	0.231673	gi|339242433|ref|XP_003377142.1| putative common central domain of tyrosinase [Trichinella spiralis]_x0001_		0		104.534	197.978	86.9536	38.3305	88.2977	58.893	116.213	54.6441	91.7603	79.0387	170.384	62.8196	24.9548	63.4675	115.861		T01_1924_1s T02_10215_1s T03_17605_1s T05_5533_1s T06_4383_1s T07_13366_1s T08_11133_1s T09_4819_1s T10_6882_1s T11_1423_1s T12_7887_1s T4A_91_1s T4B_8867_1s T4C_13701_1s T4E_286_1s
GRP_3587	3	-0.714119	8.92158	0.244805	gi|339236375|ref|XP_003379742.1| LBP / BPI / CETP family domain protein [Trichinella spiralis]_x0001_		0		402.066	382.39	653.857	344.974	566.974	178.855	530.355	701.584	140.595	897.35	338.237	727.915	236.227	224.761	953.993		T01_9058_1s T02_7039_1s T03_1469_1s T05_517_1s T06_16478_1s T07_9829_1s T08_16809_1s T09_2381_1s T10_6349_1s T11_4890_1s T12_10627_1s T4A_11924_1s T4B_12157_1s T4C_2675_1s T4E_3325_1s
GRP_2967	15	-0.813892	5.42888	0.250797	gi|339241709|ref|XP_003376780.1| putative lymphocyte antigen 6I [Trichinella spiralis]_x0001_		4e-64		22.6959	87.3308	28.4162	40.1202	27.0805	22.533	61.8043	78.718	61.8993	22.7177	65.37	55.0434	13.3204	13.2025	52.849		T01_3662_1s T02_16483_1s T03_14173_1s T05_7800_1s T06_13493_1s T07_4878_1s T08_7330_1s T09_851_1s T10_5965_1s T11_7638_1s T12_10687_1s T4A_13468_1s T4B_9803_1s T4C_10057_1s T4E_1212_1s
GRP_4456	3	-1.5967	9.96581	0.254837	gi|339244447|ref|XP_003378149.1| putative F-box domain protein [Trichinella spiralis]_x0001_		0		526.479	2406.26	923.811	437.892	716.87	912.073	0	2228.56	1128.81	327.04	2398.45	2065.88	0	597.93	374.009		T01_1979_1s T02_5314_1s T03_12569_1s T05_13104_1s T06_11909_1s T07_5280_1s T08_10146_1s T09_15741_1s T10_11952_1s T11_8175_1s T12_1078_1s T4A_2397_1s T4B_2324_1s T4C_5589_1s T4E_8270_1s
GRP_1784	14	-0.639724	8.99608	0.25556	gi|339256784|ref|XP_003370268.1| conserved hypothetical protein [Trichinella spiralis]_x0001_		0		703.74	187.804	820.091	527.38	398.961	301.635	348.111	471.544	488.973	597.287	1293.06	417.171	319.859	374.601	410.596		T01_1871_1s T02_9480_1s T03_13874_1s T05_11970_1s T06_4622_1s T07_6917_1s T08_8726_1s T09_14171_1s T10_5169_1s T11_15202_1s T12_15229_1s T4A_10340_1s T4B_13572_1s T4C_10889_1s T4E_7714_1s
GRP_4859	7	-0.72503	6.0498	0.256333	gi|339243927|ref|XP_003377889.1| NF-kappa-B inhibitor epsilon [Trichinella spiralis]_x0001_		1e-43		71.4011	78.0042	92.0685	48.4724	57.7844	26.2458	99.8377	58.4653	79.3182	186.475	58.2004	34.3068	33.8913	19.5652	56.2368		T01_12292_1s T02_11572_1s T03_15487_1s T05_11992_1s T06_265_1s T07_13522_1s T08_10570_1s T09_4985_1s T10_2936_1s T11_3392_1s T12_13433_1s T4A_13153_1s T4B_14925_1s T4C_1139_1s T4E_11467_1s
GRP_2746	1	-0.583064	6.60437	0.262811	gi|339261974|ref|XP_003367638.1| conserved hypothetical protein [Trichinella spiralis]_x0001_		2e-89		155.89	148.378	154.868	31.4698	99.9308	98.5818	87.6881	103.556	77.1408	118.321	89.831	70.7483	54.7993	71.2617	92.8246		T01_13175_1s T02_14936_1s T03_12701_1s T05_1853_1s T06_12205_1s T07_13297_1s T08_5180_1s T09_2296_1s T10_1776_1s T11_15897_1s T12_9475_1s T4A_13349_1s T4B_9855_1s T4C_3038_1s T4E_10634_1s
GRP_4708	1	-0.711374	7.6831	0.271592	gi|339247069|ref|XP_003375168.1| putative nematode cuticle collagen domain protein [Trichinella spiralis]_x0001_		0		279.64	348.051	387.881	131.099	277.48	127.772	104.592	314.108	49.4572	113.115	354.685	279.181	96.784	140.456	67.0776		T01_8962_1s T02_9985_1s T03_843_1s T05_10350_1s T06_7163_1s T07_2659_1s T08_7604_1s T09_10394_1s T10_2899_1s T11_14865_1s T12_1953_1s T4A_5542_1s T4B_2749_1s T4C_4709_1s T4E_5059_1s
GRP_3375	15	-1.5082	4.14477	0.271686	gi|339235177|ref|XP_003379143.1| hypothetical protein Tsp_02813 [Trichinella spiralis]_x0001_		1e-114		15.2411	7.63085	117.359	6.56242	13.5402	5.8893	11.0931	17.5778	4.04367	25.0841	20.2436	3.35444	12.3088	0	0		T01_143_1s T02_16338_1s T03_6701_1s T05_14608_1s T06_12788_1s T07_13380_1s T08_4709_1s T09_13282_1s T10_1219_1s T11_14321_1s T12_14460_1s T4A_9353_1s T4B_13202_1s T4C_7881_1s T4E_6183_1s
GRP_4037	6	-1.23071	2.97077	0.286455	gi|339245379|ref|XP_003378615.1| conserved hypothetical protein [Trichinella spiralis]_x0001_		5e-06		29.3225	8.05478	2.84162	5.66754	4.9584	3.96888	0	3.43914	18.3521	0	8.43483	3.65939	5.56424	3.18133	10.8408		T01_2199_1s T02_2925_1s T03_2720_1s T05_7661_1s T06_1541_1s T07_5662_1s T08_12716_1s T09_5453_1s T10_12741_1s T11_11100_1s T12_7615_1s T4A_4615_1s T4B_13473_1s T4C_9470_1s T4E_6729_1s
GRP_2998	3	-2.35264	3.84578	0.312122	gi|339233942|ref|XP_003382088.1| peptidase, S1A subfamily [Trichinella spiralis]_x0001_		0		153.57	0	0	3.87779	5.33982	2.81662	0	0	0	5.20614	0	0	6.07008	3.34039	10.1633		T01_7946_1s T02_7175_1s T03_2428_1s T05_8198_1s T06_13908_1s T07_9769_1s T08_12444_1s T09_604_1s T10_7332_1s T11_14487_1s T12_15280_1s T4A_8667_1s T4B_7906_1s T4C_7033_1s T4E_1791_1s
GRP_4914	2	-0.672959	7.92365	0.315232	gi|339242669|ref|XP_003377260.1| mediator of RNA polymerase II transcription subunit 15 [Trichinella spiralis]_x0001_		0		248.33	225.534	725.466	122.598	123.197	138.271	229.257	522.749	166.102	351.651	112.605	90.1126	161.194	287.115	121.282		T01_333_1s T02_4870_1s T03_707_1s T05_15190_1s T06_11896_1s T07_14656_1s T08_51_1s T09_4545_1s T10_4006_1s T11_4988_1s T12_12154_1s T4A_3791_1s T4B_35_1s T4C_6944_1s T4E_3966_1s
GRP_4270	4	-0.79749	9.35415	0.324669	gi|339254700|ref|XP_003372573.1| sodium/potassium-transporting ATPase subunit beta-1-interacting protein 3 [Trichinella spiralis]_x0001_	subfamily S1A non-peptidase homologues (Trichuris muris) [S01.UNA]#S01A#	0		564.582	740.616	978.086	773.918	567.165	568.83	634.946	313.726	1432.08	168.49	460.542	1629.19	79.7541	66.8079	869.299		T01_1302_1s T02_1315_1s T03_17508_1s T05_6648_1s T06_9347_1s T07_5914_1s T08_32_1s T09_6103_1s T10_6918_1s T11_9509_1s T12_3660_1s T4A_10683_1s T4B_3296_1s T4C_1545_1s T4E_10584_1s
GRP_1948	15	-0.617223	8.85896	0.343922	gi|339252612|ref|XP_003371529.1| putative DB module [Trichinella spiralis]_x0001_		1e-20		599.04	69.1016	568.892	571.527	299.602	334.41	423.65	624.012	326.293	460.98	1091.89	669.974	180.922	277.253	474.286		T01_14205_1s T02_10246_1s T03_12904_1s T05_13434_1s T06_414_1s T07_8336_1s T08_2413_1s T09_10317_1s T10_12997_1s T11_5112_1s T12_12279_1s T4A_2347_1s T4B_7535_1s T4C_5068_1s T4E_1226_1s
GRP_3034	6	-0.592338	7.48723	0.345396	gi|339254692|ref|XP_003372569.1| conserved hypothetical protein [Trichinella spiralis]_x0001_		3e-85		294.219	198.402	84.1119	56.3771	119.764	133.405	42.7876	156.29	161.436	142.459	270.336	392.165	288.834	174.019	176.163		T01_9337_1s T02_3463_1s T03_4302_1s T05_12257_1s T06_2563_1s T07_5459_1s T08_8957_1s T09_14690_1s T10_10069_1s T11_15939_1s T12_14641_1s T4A_2016_1s T4B_6256_1s T4C_10085_1s T4E_5940_1s
GRP_3240	10	-0.720155	7.03596	0.357656	gi|339252612|ref|XP_003371529.1| putative DB module [Trichinella spiralis]_x0001_		4e-95		40.9189	217.479	152.027	138.258	170.493	50.6992	41.7311	393.208	122.554	88.9777	302.811	52.4513	111.116	48.6743	35.2327		T01_13514_1s T02_1446_1s T03_9162_1s T05_63_1s T06_13926_1s T07_5372_1s T08_14443_1s T09_14491_1s T10_2564_1s T11_6288_1s T12_2849_1s T4A_9065_1s T4B_5896_1s T4C_3862_1s T4E_3207_1s
GRP_2833	2	-0.54646	9.55611	0.377968	gi|339232694|ref|XP_003381464.1| LBP / BPI / CETP family domain protein [Trichinella spiralis]_x0001_		0		1069.53	1071.29	682.557	364.811	289.304	355.15	370.297	598.792	1037.05	698.096	414.994	758.409	907.476	1216.22	1473.68		T01_8523_1s T02_5947_1s T03_7217_1s T05_6287_1s T06_2455_1s T07_5810_1s T08_5492_1s T09_8692_1s T10_4051_1s T11_17050_1s T12_4290_1s T4A_5269_1s T4B_8769_1s T4C_10848_1s T4E_6865_1s
GRP_3521	1	-1.5401	2.23033	0.382517	gi|339242721|ref|XP_003377286.1| protein lon-1 [Trichinella spiralis]_x0001_		4e-163		7.62053	6.35904	9.94567	1.9389	0	0	0	0	0	5.67943	0	9.60591	6.4073	3.65853	14.9061		T01_954_1s T02_4679_1s T03_3942_1s T05_5081_1s T06_4517_1s T07_15293_1s T08_10271_1s T09_8739_1s T10_11178_1s T11_6306_1s T12_13703_1s T4A_6197_1s T4B_4987_1s T4C_7966_1s T4E_11869_1s
GRP_4433	5	-0.719956	4.12205	0.405873	gi|339246189|ref|XP_003374728.1| hypothetical protein Tsp_03918 [Trichinella spiralis]_x0001_		5e-115		11.7621	5.9351	34.3836	7.30815	18.3079	11.1385	20.0732	23.6918	17.7299	5.67943	50.1873	14.9425	8.26205	9.86211	23.0368		T01_812_1s T02_16353_1s T03_13822_1s T05_12308_1s T06_7913_1s T07_10351_1s T08_1098_1s T09_4158_1s T10_9910_1s T11_3474_1s T12_13700_1s T4A_7143_1s T4B_3276_1s T4C_6008_1s T4E_9033_1s
GRP_4261	2	-0.566993	7.4936	0.409726	gi|393908603|gb|EFO22131.2| hypothetical protein LOAG_06354 [Loa loa]		1e-147		282.954	73.7649	102.867	280.842	127.774	139.679	109.346	187.624	106.691	194.994	552.903	121.37	45.0197	126.14	254.759		T01_9650_1s T02_3969_1s T03_17049_1s T05_11074_1s T06_9092_1s T07_2749_1s T08_14828_1s T09_1674_1s T10_12118_1s T11_3004_1s T12_16696_1s T4A_1489_1s T4B_2953_1s T4C_10369_1s T4E_3571_1s
GRP_2684	13	-0.565576	5.70711	0.410577	gi|339248711|ref|XP_003373343.1| hypothetical protein Tsp_07942 [Trichinella spiralis]_x0001_		2e-09		41.2503	31.3713	47.7392	32.0664	53.9703	12.9309	40.6746	37.0663	58.4777	116.428	117.666	41.3207	69.3	33.0858	53.5266		T01_13341_1s T02_13255_1s T03_15557_1s T05_4528_1s T06_11573_1s T07_1480_1s T08_9793_1s T09_15126_1s T10_11703_1s T11_245_1s T12_7361_1s T4A_11228_1s T4B_6924_1s T4C_98_1s T4E_10027_1s
GRP_1913	2	-0.451622	5.91031	0.420074	gi|339235491|ref|XP_003379300.1| ephrin-4 [Trichinella spiralis]_x0001_		0		47.8768	42.8175	99.7409	69.0545	51.4911	60.9415	27.9968	53.4977	60.033	72.4127	59.8873	98.6512	40.4672	39.6075	69.7878		T01_8659_1s T02_14667_1s T03_12330_1s T05_3415_1s T06_10317_1s T07_696_1s T08_3666_1s T09_14829_1s T10_9806_1s T11_5377_1s T12_14723_1s T4A_9138_1s T4B_14480_1s T4C_300_1s T4E_2681_1s
GRP_4164	6	-0.781803	4.14757	0.425442	gi|339236267|ref|XP_003379688.1| hypothetical protein Tsp_03344 [Trichinella spiralis]_x0001_		2e-105		50.0304	12.7181	22.4488	11.7825	8.58185	15.7475	0	14.5208	10.2647	35.4964	8.43483	13.5703	13.4891	20.5196	17.6163		T01_15337_1s T02_11879_1s T03_17681_1s T05_3156_1s T06_1384_1s T07_316_1s T08_8495_1s T09_276_1s T10_2277_1s T11_6521_1s T12_14968_1s T4A_10440_1s T4B_10350_1s T4C_11363_1s T4E_9773_1s
GRP_1761	1	-0.573641	4.87928	0.437369	gi|170587505|ref|XP_001898516.1| Leucine Rich Repeat family protein [Brugia malayi]_x0001_		0		30.1508	34.3388	56.5482	16.8535	16.4009	13.1869	54.9371	14.1387	39.5036	33.13	26.9915	33.087	21.7511	14.1569	39.298		T01_6763_1s T02_4416_1s T03_10248_1s T05_15578_1s T06_8980_1s T07_3237_1s T08_7975_1s T09_685_1s T10_10329_1s T11_15083_1s T12_8769_1s T4A_6284_1s T4B_7814_1s T4C_5982_1s T4E_6479_1s
GRP_3157	13	-0.60249	5.06792	0.446637	gi|541046643|gb|ERG85419.1| hypothetical protein ASU_03773 [Ascaris suum]		1e-12		18.72	24.1644	44.6134	17.5992	25.3641	27.5261	33.2792	34.0093	28.9278	8.04586	44.7046	62.8196	15.3438	33.0858	87.4042		T01_3726_1s T02_13739_1s T03_2495_1s T05_8927_1s T06_6816_1s T07_9345_1s T08_10385_1s T09_12024_1s T10_1997_1s T11_16720_1s T12_13966_1s T4A_5739_1s T4B_14883_1s T4C_9524_1s T4E_5911_1s
GRP_3191	15	-0.388766	11.388	0.459916	gi|339234769|ref|XP_003378939.1| protein asteroid [Trichinella spiralis]_x0001_		8e-162		2269.59	3335.1	4432.07	1930.84	2201.34	1485.51	2622.19	3150.63	3262.31	2437.42	2264.33	2360	2339	2849.04	3241.41		T01_11957_1s T02_11940_1s T03_17204_1s T05_3828_1s T06_15784_1s T07_13796_1s T08_4910_1s T09_10195_1s T10_4999_1s T11_16829_1s T12_8029_1s T4A_5203_1s T4B_12122_1s T4C_10006_1s T4E_2856_1s
GRP_2685	13	-0.612923	5.69031	0.465821	gi|560126851|emb|CDJ88518.1| Fibronectin domain containing protein [Haemonchus contortus]		4e-46		107.516	11.0223	58.2532	40.5677	23.8385	44.4258	6.3389	86.3606	33.2825	108.382	29.5219	36.1365	85.4869	30.5407	66.4001		T01_12282_1s T02_7074_1s T03_4412_1s T05_12243_1s T06_7860_1s T07_2750_1s T08_9684_1s T09_6506_1s T10_3421_1s T11_15527_1s T12_4440_1s T4A_3659_1s T4B_12044_1s T4C_11959_1s T4E_6582_1s
GRP_2678	3	-0.572131	6.22019	0.466957			1		32.1388	73.3409	124.463	59.8075	23.8385	14.5952	88.7446	214.373	27.3725	36.443	102.483	90.875	49.9095	106.097	73.1756		T01_11346_1s T02_12711_1s T03_12420_1s T05_6739_1s T06_11387_1s T07_2627_1s T08_14088_1s T09_9113_1s T10_12897_1s T11_18419_1s T12_8446_1s T4A_2546_1s T4B_8421_1s T4C_1738_1s T4E_3321_1s
GRP_2867	3	-0.572343	7.48677	0.467102	gi|339239623|ref|XP_003381366.1| conserved hypothetical protein [Trichinella spiralis]_x0001_		3e-82		185.046	714.756	241.254	186.88	281.103	67.0868	87.6881	192.974	79.6292	141.512	173.758	69.376	126.629	73.6477	63.0123		T01_10309_1s T02_7656_1s T03_10405_1s T05_3343_1s T06_12565_1s T07_9034_1s T08_7052_1s T09_7241_1s T10_4937_1s T11_10562_1s T12_14011_1s T4A_1293_1s T4B_9277_1s T4C_4143_1s T4E_2883_1s
GRP_2692	7	-0.614619	12.5295	0.468143	gi|339252024|ref|XP_003371235.1| putative fasciclin domain protein [Trichinella spiralis]_x0001_		0		1811.86	10044.7	9776.02	2148.3	1638.37	2822.38	2092.89	3447.16	3999.5	5070.78	3709.22	3486.95	8552.06	9418.95	20649.1		T01_11125_1s T02_8814_1s T03_2425_1s T05_10832_1s T06_12672_1s T07_12236_1s T08_11269_1s T09_8993_1s T10_6119_1s T11_2164_1s T12_9697_1s T4A_2539_1s T4B_9746_1s T4C_2177_1s T4E_8921_1s
GRP_4236	13	-0.480094	7.00896	0.472277	gi|339260486|ref|XP_003368382.1| hypothetical protein Tsp_13227 [Trichinella spiralis]_x0001_		1e-73		125.076	177.629	90.3635	48.4724	67.5105	61.9657	38.0334	137.183	223.646	136.306	167.01	91.1799	95.9409	301.908	166		T01_5965_1s T02_3946_1s T03_10455_1s T05_3433_1s T06_1983_1s T07_770_1s T08_3802_1s T09_9782_1s T10_13054_1s T11_2121_1s T12_10953_1s T4A_7058_1s T4B_139_1s T4C_2928_1s T4E_2596_1s
GRP_1872	13	-0.539218	5.17074	0.479125	gi|339243099|ref|XP_003377475.1| putative Rap guanine nucleotide exchange factor 4 [Trichinella spiralis]_x0001_		4e-153		23.8556	60.1989	20.1755	32.9612	38.9044	23.5572	45.957	16.8136	59.4109	61.5271	61.996	32.7821	13.4891	14.6341	38.6205		T01_11527_1s T02_4923_1s T03_502_1s T05_5566_1s T06_12749_1s T07_4728_1s T08_7375_1s T09_7581_1s T10_4566_1s T11_4549_1s T12_16132_1s T4A_12681_1s T4B_7328_1s T4C_3323_1s T4E_9030_1s
GRP_2550	1	-0.538121	6.3438	0.480109	gi|339240537|ref|XP_003376194.1| hypothetical protein Tsp_00426 [Trichinella spiralis]_x0001_		0		56.16	91.5702	19.6072	30.724	63.1243	43.0175	30.638	158.582	216.492	98.9167	77.6005	87.368	139.275	71.4208	30.4898		T01_10176_1s T02_11053_1s T03_6314_1s T05_13498_1s T06_12795_1s T07_5551_1s T08_3595_1s T09_1683_1s T10_12914_1s T11_18243_1s T12_5512_1s T4A_3209_1s T4B_10324_1s T4C_11994_1s T4E_4088_1s
GRP_1735	11	-0.421481	7.04115	0.481403	gi|339237141|ref|XP_003380125.1| EB module family protein [Trichinella spiralis]_x0001_		0		76.371	106.832	258.019	188.67	59.3101	95.3811	91.914	96.678	204.983	195.467	97.8441	88.1304	87.173	126.776	199.2		T01_766_1s T02_5627_1s T03_400_1s T05_14618_1s T06_563_1s T07_11199_1s T08_5904_1s T09_9376_1s T10_6215_1s T11_7986_1s T12_10455_1s T4A_3963_1s T4B_2982_1s T4C_8546_1s T4E_3907_1s
GRP_2863	1	-0.352215	7.61846	0.521548	gi|339247937|ref|XP_003375602.1| chitinase domain-containing protein 1 [Trichinella spiralis]_x0001_		3e-107		182.893	247.155	172.77	99.4803	188.801	112.153	235.596	89.0355	221.158	231.437	266.962	337.579	208.406	157.635	199.878		T01_13344_1s T02_12410_1s T03_16237_1s T05_342_1s T06_7313_1s T07_7041_1s T08_15540_1s T09_13881_1s T10_7708_1s T11_17150_1s T12_12610_1s T4A_1921_1s T4B_8135_1s T4C_11912_1s T4E_7269_1s
GRP_2000	12	-0.566856	5.53114	0.5528	gi|339239333|ref|XP_003381221.1| putative ShTK domain protein [Trichinella spiralis]_x0001_		0		22.1989	18.2292	178.454	46.5335	32.2296	24.9655	49.6547	27.131	35.4599	10.4123	22.7741	45.8949	41.3102	19.5652	119.249		T01_8314_1s T02_10158_1s T03_7136_1s T05_10771_1s T06_5112_1s T07_96_1s T08_4170_1s T09_11_1s T10_5751_1s T11_6203_1s T12_16247_1s T4A_9169_1s T4B_4903_1s T4C_2528_1s T4E_1283_1s
GRP_4214	6	-0.402057	6.20047	0.559822	gi|339235985|ref|XP_003379547.1| conserved hypothetical protein [Trichinella spiralis]_x0001_		3e-108		63.2835	96.2335	102.867	20.7313	156.762	43.1455	30.1098	69.1649	80.8734	67.6799	96.1571	75.78	28.8329	82.5554	81.9838		T01_4857_1s T02_12051_1s T03_16835_1s T05_4043_1s T06_15512_1s T07_9559_1s T08_12889_1s T09_15253_1s T10_665_1s T11_2199_1s T12_5884_1s T4A_427_1s T4B_6480_1s T4C_1247_1s T4E_12331_1s
GRP_2718	13	-0.726693	3.8111	0.601224	gi|339258922|ref|XP_003369647.1| hypothetical protein Tsp_05054 [Trichinella spiralis]_x0001_		6e-33		0	16.1096	11.9348	10.2911	3.81415	7.42564	14.2625	43.5624	35.1488	0	8.85658	21.3465	14.6693	8.90772	12.1959		T01_2413_1s T02_3593_1s T03_5642_1s T05_4068_1s T06_13486_1s T07_3289_1s T08_15_1s T09_14139_1s T10_12154_1s T11_10941_1s T12_8923_1s T4A_3642_1s T4B_1334_1s T4C_9114_1s T4E_592_1s
GRP_4264	5	-0.346641	6.06617	0.619423	gi|325048283|emb|CBX25711.1| hypothetical protein [Trichinella spiralis]		0		65.9342	40.6979	65.6414	34.0053	38.9044	130.077	78.1798	79.4823	51.0125	75.7257	117.666	91.9423	37.4321	22.9056	73.1756		T01_2188_1s T02_12828_1s T03_13756_1s T05_8868_1s T06_1312_1s T07_5165_1s T08_4094_1s T09_6988_1s T10_2552_1s T11_6661_1s T12_14798_1s T4A_9806_1s T4B_5867_1s T4C_11065_1s T4E_1209_1s
GRP_2079	5	-0.896689	2.45306	0.620006	gi|339233364|ref|XP_003381799.1| embryonic protein UVS.2 [Trichinella spiralis]_x0001_	nas-15 g.p. ({Caenorhabditis elegans}) (Trichinella spiralis) [M12.A41]#M12A#	5e-125		20.5423	11.0223	3.12578	5.22011	4.76769	6.65747	0	0	0	4.25957	10.9653	2.74455	1.68613	0	0		T01_16316_1s T02_6666_1s T03_6357_1s T05_4482_1s T06_6315_1s T07_14178_1s T08_3954_1s T09_3958_1s T10_7748_1s T11_516_1s T12_10827_1s T4A_11955_1s T4B_13656_1s T4C_2564_1s T4E_11624_1s
GRP_2629	5	-0.663502	3.68609	0.622277	gi|339239159|ref|XP_003381134.1| hypothetical protein Tsp_07666 [Trichinella spiralis]_x0001_		0		0	3.81542	25.0063	13.274	6.48406	6.65747	23.7709	24.8382	10.2647	11.3589	6.32613	40.7108	2.02336	3.65853	10.8408		T01_12051_1s T02_1150_1s T03_12989_1s T05_289_1s T06_15500_1s T07_3531_1s T08_8691_1s T09_10561_1s T10_730_1s T11_10823_1s T12_14173_1s T4A_2322_1s T4B_10293_1s T4C_13716_1s T4E_6116_1s
GRP_3936	3	-1.02514	2.57856	0.627676	gi|339245627|ref|XP_003378739.1| glioma pathogeneis-related protein 1 [Trichinella spiralis]_x0001_		2e-141		0	17.8053	0	3.43035	6.67477	1.28028	9.50835	0	6.53209	8.51914	0	5.48909	4.55256	0	40.6531		T01_6316_1s T02_12999_1s T03_15080_1s T05_11450_1s T06_14379_1s T07_10532_1s T08_12672_1s T09_8410_1s T10_8238_1s T11_6426_1s T12_6671_1s T4A_8814_1s T4B_12042_1s T4C_9116_1s T4E_9699_1s
GRP_4869	15	-0.663812	4.22284	0.638377	gi|339235843|ref|XP_003379476.1| hypothetical protein Tsp_03136 [Trichinella spiralis]_x0001_		3e-92		48.0425	16.5335	7.95654	26.2497	22.1221	9.47409	14.7908	10.3174	17.1078	18.4581	31.6306	39.0335	0	5.40826	0		T01_229_1s T02_14897_1s T03_5659_1s T05_11331_1s T06_10811_1s T07_12605_1s T08_7715_1s T09_7224_1s T10_13699_1s T11_7975_1s T12_12777_1s T4A_7587_1s T4B_14903_1s T4C_851_1s T4E_11616_1s
GRP_2815	12	-0.349813	7.86795	0.645915	gi|339253764|ref|XP_003372105.1| conserved hypothetical protein [Trichinella spiralis]_x0001_		0		286.93	234.437	182.432	339.009	177.93	182.312	11.6213	255.26	274.97	286.338	387.159	180.378	349.029	131.866	222.237		T01_6360_1s T02_13594_1s T03_13199_1s T05_15348_1s T06_334_1s T07_5168_1s T08_13696_1s T09_12053_1s T10_662_1s T11_2799_1s T12_6102_1s T4A_10309_1s T4B_13162_1s T4C_12063_1s T4E_3140_1s
GRP_3685	5	-0.349421	5.89493	0.657462	gi|339254270|ref|XP_003372358.1| triacylglycerol lipase superfamily [Trichinella spiralis]_x0001_		0		9.77416	18.6532	49.7283	52.6485	29.9411	44.9379	57.5783	124.191	110.734	56.321	78.444	63.8869	67.6139	51.2194	77.9185		T01_13288_1s T02_12637_1s T03_10774_1s T05_6962_1s T06_11356_1s T07_6778_1s T08_14685_1s T09_3305_1s T10_1979_1s T11_8475_1s T12_16334_1s T4A_7454_1s T4B_8078_1s T4C_2138_1s T4E_159_1s
GRP_4645	2	-0.30018	8.2629	0.659148	gi|339239795|ref|XP_003375823.1| putative leucine Rich repeat-containing domain protein [Trichinella spiralis]_x0001_		0		268.872	307.778	558.378	74.7221	270.042	361.424	398.822	227.365	439.205	344.079	180.505	161.471	156.136	339.289	514.262		T01_16094_1s T02_2819_1s T03_5219_1s T05_6403_1s T06_9088_1s T07_8156_1s T08_5182_1s T09_12374_1s T10_6363_1s T11_16968_1s T12_8277_1s T4A_10127_1s T4B_8720_1s T4C_5614_1s T4E_4075_1s
GRP_3089	4	-0.458227	3.67539	0.674154	gi|339236407|ref|XP_003379758.1| conserved hypothetical protein [Trichinella spiralis]_x0001_		7e-123		13.2531	8.47872	13.0715	11.9317	3.62345	19.5883	0	16.8136	14.6194	7.57257	16.0262	23.3286	19.5591	3.02226	8.13062		T01_11251_1s T02_9022_1s T03_9214_1s T05_830_1s T06_7522_1s T07_2780_1s T08_5588_1s T09_13568_1s T10_3140_1s T11_2747_1s T12_14969_1s T4A_9030_1s T4B_8018_1s T4C_3148_1s T4E_7980_1s
GRP_3422	1	-0.255033	10.7218	0.674154	gi|339246743|ref|XP_003375005.1| hypothetical protein Tsp_04189 [Trichinella spiralis]_x0001_		2e-129		2011.82	871.189	2330.98	1979.91	2258.17	1459.91	1204.92	2137.23	1882.17	1882.26	2569.25	1565.31	1101.38	975.872	1084.76		T01_9681_1s T02_13456_1s T03_5471_1s T05_7532_1s T06_2274_1s T07_11569_1s T08_9380_1s T09_10483_1s T10_12125_1s T11_10223_1s T12_1662_1s T4A_5665_1s T4B_5266_1s T4C_9667_1s T4E_4205_1s
GRP_4958	2	-0.365628	5.74701	0.680773	gi|170594201|ref|XP_001901852.1| Ly-6-related protein HOT-2 [Brugia malayi]_x0001_		7e-44		33.2984	100.897	28.7004	35.6459	61.5986	51.8514	35.3922	30.9522	86.1613	21.2979	38.3785	171.077	67.2767	15.5885	14.9061		T01_16226_1s T02_13712_1s T03_9065_1s T05_8427_1s T06_9684_1s T07_10111_1s T08_14751_1s T09_4055_1s T10_10732_1s T11_1701_1s T12_15293_1s T4A_2562_1s T4B_14029_1s T4C_8305_1s T4E_2813_1s
GRP_3242	15	-0.44552	6.00365	0.715017	gi|339252640|ref|XP_003371543.1| conserved hypothetical protein [Trichinella spiralis]_x0001_		4e-68		0	19.925	275.353	98.138	39.0951	29.1904	73.4256	86.3606	57.2335	53.008	28.6784	40.5583	51.5956	22.2693	82.6613		T01_14830_1s T02_10439_1s T03_4784_1s T05_13810_1s T06_2391_1s T07_317_1s T08_1837_1s T09_3515_1s T10_962_1s T11_14282_1s T12_4865_1s T4A_11264_1s T4B_1876_1s T4C_9241_1s T4E_2286_1s
GRP_2577	5	-0.218059	6.84935	0.718698	gi|339257866|ref|XP_003369119.1| hypothetical protein Tsp_04545 [Trichinella spiralis]_x0001_		5e-162		131.868	147.106	85.5328	62.6413	85.2463	65.1664	91.3858	67.6364	169.834	112.642	85.6136	164.52	122.245	193.902	138.898		T01_7833_1s T02_12932_1s T03_12434_1s T05_4915_1s T06_14258_1s T07_8582_1s T08_2308_1s T09_10997_1s T10_10088_1s T11_13732_1s T12_629_1s T4A_12006_1s T4B_5950_1s T4C_9310_1s T4E_9386_1s
GRP_2370	6	-0.28026	5.54862	0.718698	gi|339243247|ref|XP_003377549.1| putative lectin C-type domain protein [Trichinella spiralis]_x0001_		4e-134		56.3257	46.209	57.4007	9.84363	53.5889	22.9171	36.4487	33.245	63.4545	26.0307	70.4309	41.4731	32.2051	88.4409	58.2695		T01_2499_1s T02_4177_1s T03_4247_1s T05_6826_1s T06_10859_1s T07_1891_1s T08_13613_1s T09_626_1s T10_156_1s T11_16328_1s T12_15472_1s T4A_9452_1s T4B_11146_1s T4C_5296_1s T4E_4968_1s
GRP_3377	1	-0.2438	8.23745	0.767	gi|339264541|ref|XP_003366607.1| hypothetical protein Tsp_12975 [Trichinella spiralis]_x0001_		3e-76		170.634	120.822	938.303	245.494	236.287	353.614	117.798	211.316	415.254	510.675	316.306	75.6275	282.09	373.806	131.445		T01_7256_1s T02_12712_1s T03_7865_1s T05_12639_1s T06_12307_1s T07_4411_1s T08_11472_1s T09_14317_1s T10_1137_1s T11_11597_1s T12_3919_1s T4A_699_1s T4B_14440_1s T4C_14134_1s T4E_12180_1s
GRP_2963	3	-0.204041	8.96059	0.775848	gi|339241715|ref|XP_003376783.1| LBP / BPI / CETP family domain protein [Trichinella spiralis]_x0001_		0		508.422	637.6	931.483	296.502	381.797	295.233	134.173	390.151	498.305	488.904	397.702	627.586	571.093	1022	265.6		T01_128_1s T02_2358_1s T03_376_1s T05_5340_1s T06_10609_1s T07_4717_1s T08_12730_1s T09_15140_1s T10_2096_1s T11_10673_1s T12_14614_1s T4A_1937_1s T4B_9273_1s T4C_9415_1s T4E_7197_1s
GRP_3505	14	-0.334573	3.81008	0.800883	gi|339242803|ref|XP_003377327.1| conserved hypothetical protein [Trichinella spiralis]_x0001_		2e-114		14.4127	15.2617	20.4597	12.3791	13.9217	11.9066	13.7343	28.6595	12.7531	0	14.761	24.5484	6.91314	9.54398	0		T01_13985_1s T02_13173_1s T03_8609_1s T05_12274_1s T06_7794_1s T07_13014_1s T08_13166_1s T09_12146_1s T10_5874_1s T11_2517_1s T12_5116_1s T4A_3150_1s T4B_14844_1s T4C_12309_1s T4E_7860_1s
GRP_3749	1	-0.195813	6.91356	0.820525	gi|339234687|ref|XP_003378898.1| conserved hypothetical protein [Trichinella spiralis]_x0001_		0		109.504	175.933	36.0886	48.025	157.525	60.8134	289.476	79.4823	59.4109	137.253	187.675	142.564	71.8292	37.0625	231.045		T01_4419_1s T02_852_1s T03_14290_1s T05_3863_1s T06_15326_1s T07_14923_1s T08_900_1s T09_2641_1s T10_6781_1s T11_3125_1s T12_7191_1s T4A_2108_1s T4B_5654_1s T4C_11823_1s T4E_9383_1s
GRP_1871	10	-0.134717	8.00888	0.846294	gi|339242937|ref|XP_003377394.1| conserved hypothetical protein [Trichinella spiralis]_x0001_		2e-136		263.24	140.747	152.879	204.628	380.653	132.637	231.37	208.641	215.248	278.765	245.454	671.804	221.221	268.981	242.564		T01_15658_1s T02_6677_1s T03_3144_1s T05_10529_1s T06_16642_1s T07_11187_1s T08_14922_1s T09_2675_1s T10_5778_1s T11_10723_1s T12_16708_1s T4A_9626_1s T4B_495_1s T4C_11378_1s T4E_7840_1s
GRP_1883	4	-0.15963	4.35237	0.892653	gi|339241951|ref|XP_003376901.1| putative chitin binding Peritrophin-A domain protein [Trichinella spiralis]_x0001_		0		6.62655	34.7628	61.379	17.8975	23.6478	24.7095	20.0732	13.7566	5.90998	23.6643	13.074	7.62374	8.43066	17.4973	23.7143		T01_1097_1s T02_9884_1s T03_1780_1s T05_15390_1s T06_657_1s T07_9035_1s T08_15505_1s T09_10780_1s T10_245_1s T11_7365_1s T12_8643_1s T4A_14438_1s T4B_8298_1s T4C_6241_1s T4E_1050_1s
GRP_1747	2	-0.139219	5.58778	0.913819	gi|339237113|ref|XP_003380111.1| conserved hypothetical protein [Trichinella spiralis]_x0001_		4e-44		109.504	18.6532	29.5528	31.7681	9.72609	86.035	5.81066	52.3513	78.385	27.9239	86.8788	27.1405	52.9445	75.5565	10.8408		T01_4951_1s T02_7450_1s T03_14957_1s T05_15101_1s T06_16209_1s T07_10220_1s T08_2906_1s T09_10686_1s T10_1428_1s T11_13228_1s T12_13061_1s T4A_12893_1s T4B_11287_1s T4C_13044_1s T4E_4683_1s
GRP_2537	8	-0.0839286	8.52983	0.923149	gi|339240463|ref|XP_003376157.1| conserved hypothetical protein [Trichinella spiralis]_x0001_		1e-46		340.936	475.232	403.51	269.059	481.156	222.001	508.697	606.435	288.034	240.902	795.827	103.073	367.577	272.163	163.29		T01_5677_1s T02_4609_1s T03_1219_1s T05_571_1s T06_10764_1s T07_1271_1s T08_12778_1s T09_14845_1s T10_986_1s T11_16130_1s T12_10949_1s T4A_1009_1s T4B_12409_1s T4C_11236_1s T4E_9447_1s
GRP_3734	4	-0.232844	1.98211	0.959444	gi|339240245|ref|XP_003376048.1| secretin receptor [Trichinella spiralis]_x0001_		2e-136		24.5182	0	0	0	5.53052	2.17648	0	0	0	0	0	1.98217	2.86642	4.29479	0		T01_13533_1s T02_12693_1s T03_8911_1s T05_13584_1s T06_15802_1s T07_12692_1s T08_13758_1s T09_445_1s T10_8604_1s T11_17448_1s T12_794_1s T4A_9952_1s T4B_3905_1s T4C_790_1s T4E_6642_1s
GRP_2344	2	-0.0625236	5.61463	0.959661	gi|344251012|gb|EGW07116.1| Group 3 secretory phospholipase A2 [Cricetulus griseus]		7e-33		183.39	31.3713	37.5094	52.6485	45.7698	41.9933	32.2227	31.3344	18.3521	42.5957	30.7871	36.8989	56.3168	47.7199	27.1021		T01_7402_1s T02_4232_1s T03_9753_1s T05_4820_1s T06_6264_1s T07_10700_1s T08_11095_1s T09_1474_1s T10_9647_1s T11_6441_1s T12_7838_1s T4A_11781_1s T4B_12426_1s T4C_11527_1s T4E_560_1s
GRP_3249	15	-0.00720671	7.85479	0.999239			1		126.401	199.674	397.827	214.919	317.719	186.665	325.925	223.544	234.844	247.528	173.758	202.791	237.07	90.6678	287.96		T01_6414_1s T02_8505_1s T03_10588_1s T05_12014_1s T06_11009_1s T07_2107_1s T08_15551_1s T09_10823_1s T10_10570_1s T11_9201_1s T12_13137_1s T4A_7389_1s T4B_12789_1s T4C_10756_1s T4E_9661_1s
GRP_3528	8	-0.00972562	4.43682	1	gi|339242745|ref|XP_003377298.1| transferrin family protein [Trichinella spiralis]_x0001_	melanotransferrin domain 1 (Heterocephalus glaber) [S60.973]#S60#	0		20.0453	0	17.618	22.8193	7.81902	31.623	13.7343	12.9923	16.1747	27.9239	3.37393	52.6038	25.6292	21.9512	39.298		T01_792_1s T02_3547_1s T03_2578_1s T05_13257_1s T06_4986_1s T07_12985_1s T08_7484_1s T09_2205_1s T10_12835_1s T11_6918_1s T12_9711_1s T4A_5871_1s T4B_5739_1s T4C_6069_1s T4E_5093_1s
GRP_1728	5	-0.148927	4.05609	0.861668	gi|170587919|ref|XP_001898721.1| Leucine Rich Repeat family protein [Brugia malayi]_x0001_		7e-100		20.8736	8.47872	17.618	20.1347	8.77255	17.2838	20.6014	17.5778	14.3084	21.2979	15.6044	15.7049	11.9715	12.5662	22.3592		T01_12680_1s T02_1832_1s T03_7685_1s T05_10948_1s T06_6636_1s T07_5676_1s T08_1937_1s T09_6369_1s T10_12870_1s T11_2752_1s T12_13618_1s T4A_10061_1s T4B_14424_1s T4C_5420_1s T4E_10623_1s
GRP_4559	1	7.20151	1.27368	1.09761e-05	gi|339244377|ref|XP_003378114.1| WAP four-disulfide core domain protein 2 [Trichinella spiralis]_x0001_		9e-53		0	0	0	5.5184	7.62831	5.50522	6.86714	0	0	0	0	0	0	0	0		T01_14565_1s T02_11613_1s T03_14356_1s T05_2601_1s T06_16146_1s T07_8308_1s T08_4980_1s T09_292_1s T10_5248_1s T11_6281_1s T12_1983_1s T4A_6409_1s T4B_4330_1s T4C_2871_1s T4E_2690_1s
GRP_4482	12	2.20908	9.76016	2.30829e-05	gi|339250872|ref|XP_003374421.1| putative myoglobin [Trichinella spiralis]_x0001_		5e-110		219.173	220.447	185.558	1424.04	1589.55	1172.35	1722.07	179.217	295.499	93.2373	458.433	720.748	2337.82	1484.41	841.519		T01_9675_1s T02_14025_1s T03_349_1s T05_2818_1s T06_3334_1s T07_12133_1s T08_14813_1s T09_3465_1s T10_4302_1s T11_17678_1s T12_1053_1s T4A_10551_1s T4B_13379_1s T4C_3868_1s T4E_2076_1s
GRP_2606	1	1.89799	9.95274	3.87931e-05	gi|339247553|ref|XP_003375410.1| conserved hypothetical protein [Trichinella spiralis]_x0001_		1e-76		368.436	594.782	248.358	1589.89	3231.73	1692.79	1819.26	510.521	362.997	187.421	671.413	732.336	1105.09	1027.57	619.96		T01_10588_1s T02_10869_1s T03_17319_1s T05_2130_1s T06_2226_1s T07_8804_1s T08_8073_1s T09_10908_1s T10_13051_1s T11_2528_1s T12_812_1s T4A_6803_1s T4B_13889_1s T4C_550_1s T4E_7362_1s
GRP_2254	5	3.15186	10.5166	0.000365307	gi|339257182|ref|XP_003369961.1| conserved hypothetical protein [Trichinella spiralis]_x0001_		2e-155		855.819	52.1441	14.4923	2474.48	2179.79	5610.84	2019.47	45.0909	90.8271	1841.08	35.4263	245.027	3912.67	2419.24	0		T01_4238_1s T02_15098_1s T03_13760_1s T05_4822_1s T06_16810_1s T07_9183_1s T08_6369_1s T09_15434_1s T10_6908_1s T11_9105_1s T12_13888_1s T4A_5619_1s T4B_3451_1s T4C_88_1s T4E_3604_1s
GRP_4780	7	3.35248	4.73387	0.000795921	gi|339252560|ref|XP_003371503.1| conserved hypothetical protein [Trichinella spiralis]_x0001_		9e-53		10.1055	0	0	37.5848	83.9114	60.6854	95.0835	0	7.15419	7.57257	12.6523	2.28712	32.5424	23.5418	10.1633		T01_10524_1s T02_8007_1s T03_11486_1s T05_8247_1s T06_3216_1s T07_6828_1s T08_4109_1s T09_10708_1s T10_3329_1s T11_3816_1s T12_923_1s T4A_2994_1s T4B_3070_1s T4C_4719_1s T4E_11704_1s
GRP_3171	3	1.31214	11.105	0.000998964	gi|339251430|ref|XP_003372737.1| hypothetical protein Tsp_11724 [Trichinella spiralis]_x0001_		4e-84		1459.17	1605.45	1369.94	3281.66	3319.08	3169.21	4890.99	1713.45	1457.9	933.319	1523.75	1060.16	3565.66	2193.84	1386.95		T01_315_1s T02_12145_1s T03_12564_1s T05_4432_1s T06_16449_1s T07_12967_1s T08_2650_1s T09_14318_1s T10_8424_1s T11_14383_1s T12_146_1s T4A_8214_1s T4B_1107_1s T4C_8854_1s T4E_6629_1s
GRP_3543	6	5.58996	0.223668	0.0014621			1		0	0	0	1.78975	4.9584	0	0	0	0	0	0	0	0	1.27253	0		T01_15587_1s T02_12737_1s T03_3911_1s T05_8790_1s T06_1326_1s T07_6403_1s T08_9937_1s T09_9979_1s T10_8356_1s T11_7005_1s T12_15363_1s T4A_2966_1s T4B_3831_1s T4C_8003_1s T4E_11572_1s
GRP_4399	11	2.20501	5.66579	0.00292254	gi|541040451|gb|ERG79925.1| hypothetical protein ASU_12752 [Ascaris suum]		3e-28		5.96389	39.85	11.0823	110.219	121.099	101.654	204.958	10.3174	37.3262	29.817	4.63916	14.6376	19.2219	9.06678	33.8776		T01_12084_1s T02_6987_1s T03_459_1s T05_10886_1s T06_5146_1s T07_14024_1s T08_5104_1s T09_3973_1s T10_12711_1s T11_11456_1s T12_11683_1s T4A_3176_1s T4B_9278_1s T4C_1803_1s T4E_9527_1s
GRP_3169	15	1.26756	6.26161	0.00381539	gi|402588717|gb|EJW82650.1| hypothetical protein WUBG_06441 [Wuchereria bancrofti]		4e-16		44.7292	36.4585	25.2904	136.021	187.656	83.8585	89.8011	64.9615	46.9688	45.4354	56.5134	78.2196	119.715	74.284	39.298		T01_4984_1s T02_12235_1s T03_4093_1s T05_7078_1s T06_731_1s T07_3201_1s T08_15993_1s T09_15372_1s T10_13037_1s T11_8759_1s T12_9989_1s T4A_3532_1s T4B_8149_1s T4C_1278_1s T4E_10591_1s
GRP_1992	5	3.85873	3.15684	0.00384461	gi|339239313|ref|XP_003381211.1| conserved hypothetical protein [Trichinella spiralis]_x0001_		0		0	0	0	11.9317	9.9168	12.8028	20.6014	0	0	0	0	3.96434	35.2402	15.4294	7.45307		T01_8039_1s T02_5709_1s T03_12212_1s T05_7806_1s T06_10239_1s T07_7938_1s T08_13182_1s T09_4351_1s T10_7380_1s T11_3882_1s T12_3864_1s T4A_12921_1s T4B_13513_1s T4C_13213_1s T4E_7342_1s
GRP_3091	3	1.41787	7.58839	0.00869215	gi|339236417|ref|XP_003379763.1| neuroendocrine protein 7B2 [Trichinella spiralis]_x0001_	secretogranin V (Trichinella spiralis) [I21.001]#I21#	9e-163		33.7954	68.6776	112.244	509.631	372.452	324.68	194.921	43.1803	76.2077	99.39	130.318	317.605	243.477	171.633	157.87		T01_12443_1s T02_4479_1s T03_17399_1s T05_5448_1s T06_15212_1s T07_6468_1s T08_15128_1s T09_5961_1s T10_12607_1s T11_9249_1s T12_5926_1s T4A_12241_1s T4B_10289_1s T4C_6364_1s T4E_4646_1s
GRP_2506	9	2.68338	4.33944	0.0095108	gi|339243459|ref|XP_003377655.1| histone H1.M6.2 [Trichinella spiralis]_x0001_		0		7.7862	6.78298	0	21.1787	39.4765	25.7337	11.6213	0	8.3984	11.8321	0	12.5029	97.7957	28.3138	5.42041		T01_1461_1s T02_14156_1s T03_17093_1s T05_5851_1s T06_108_1s T07_9465_1s T08_11247_1s T09_5487_1s T10_7831_1s T11_1319_1s T12_14947_1s T4A_10565_1s T4B_9765_1s T4C_2393_1s T4E_7207_1s
GRP_3928	7	1.72091	5.27292	0.00982392	gi|339255860|ref|XP_003370673.1| hypothetical protein Tsp_09887 [Trichinella spiralis]_x0001_		0		25.8435	33.4909	7.10405	37.4356	96.8795	50.9552	139.456	4.20339	20.5294	23.191	9.27832	20.889	37.6007	30.3817	37.2653		T01_10076_1s T02_10792_1s T03_14347_1s T05_4851_1s T06_5904_1s T07_7031_1s T08_13827_1s T09_14767_1s T10_2708_1s T11_9869_1s T12_1975_1s T4A_833_1s T4B_2836_1s T4C_5780_1s T4E_11030_1s
GRP_2287	5	1.75999	4.03011	0.0103351	gi|339242239|ref|XP_003377045.1| Nsp7 replicase family protein [Trichinella spiralis]_x0001_		0		17.8917	3.39149	8.52486	39.2254	20.0243	31.879	22.1861	6.11402	2.17736	3.78629	14.761	9.30096	11.1285	30.0635	2.71021		T01_10869_1s T02_8633_1s T03_4348_1s T05_3480_1s T06_14593_1s T07_5924_1s T08_2311_1s T09_12087_1s T10_10803_1s T11_2929_1s T12_4988_1s T4A_12297_1s T4B_5544_1s T4C_3390_1s T4E_672_1s
GRP_2116	6	1.89636	11.9477	0.0116169	gi|325048301|emb|CBX25720.1| hypothetical protein [Trichinella spiralis]		6e-161		682.369	1652.08	990.589	4738.36	12148.3	13093.3	10037.6	5663.11	1447.95	440.629	1418.74	3424.89	1223.46	494.855	1409.99		T01_5977_1s T02_8043_1s T03_7880_1s T05_12502_1s T06_14434_1s T07_2733_1s T08_13133_1s T09_14712_1s T10_6062_1s T11_8105_1s T12_5454_1s T4A_3044_1s T4B_1586_1s T4C_2403_1s T4E_9400_1s
GRP_4523	6	0.981984	7.60169	0.0217	gi|339250540|ref|XP_003374255.1| conserved hypothetical protein [Trichinella spiralis]_x0001_		6e-158		118.45	131.42	105.424	127.52	400.295	316.742	395.653	186.478	178.855	153.818	106.701	170.162	206.214	187.38	109.763		T01_8003_1s T02_16272_1s T03_17323_1s T05_9381_1s T06_2609_1s T07_1163_1s T08_13953_1s T09_5556_1s T10_2132_1s T11_4454_1s T12_13299_1s T4A_4387_1s T4B_622_1s T4C_2823_1s T4E_7773_1s
GRP_2872	7	2.17456	3.75315	0.0218377	gi|339239597|ref|XP_003381353.1| serine protease inhibitor Kazal-type 4 [Trichinella spiralis]_x0001_		5e-49		1.98796	5.08723	3.12578	29.3817	21.3593	12.6748	46.4853	4.58552	0	5.20614	0	12.8079	13.8263	20.9968	16.2612		T01_15666_1s T02_7587_1s T03_4315_1s T05_8658_1s T06_6951_1s T07_1265_1s T08_5748_1s T09_5513_1s T10_9729_1s T11_6038_1s T12_14010_1s T4A_10994_1s T4B_12639_1s T4C_4492_1s T4E_2351_1s
GRP_2969	15	1.08936	6.12728	0.0284543	gi|339241735|ref|XP_003376793.1| LBP / BPI / CETP family domain protein [Trichinella spiralis]_x0001_		0		16.5664	56.8074	52.57	111.561	63.8871	73.3602	139.456	23.3097	50.3904	60.5806	57.7786	31.7147	126.629	91.7813	84.694		T01_8242_1s T02_10156_1s T03_7398_1s T05_11458_1s T06_5869_1s T07_3752_1s T08_8131_1s T09_11965_1s T10_6312_1s T11_17567_1s T12_15989_1s T4A_6954_1s T4B_5596_1s T4C_4285_1s T4E_4693_1s
GRP_4036	10	4.60514	-0.264956	0.0293002	gi|339259870|ref|XP_003368707.1| conserved hypothetical protein [Trichinella spiralis]_x0001_		0		0	0	0	0	0	0	0	0	0	0	0	0	4.04672	0	0		T01_13831_1s T02_13409_1s T03_12873_1s T05_7385_1s T06_11822_1s T07_155_1s T08_2656_1s T09_11085_1s T10_2473_1s T11_13810_1s T12_12530_1s T4A_6998_1s T4B_4978_1s T4C_11492_1s T4E_9702_1s
GRP_3564	9	2.22778	7.02962	0.0308473	gi|339248537|ref|XP_003373256.1| hypothetical protein Tsp_10100 [Trichinella spiralis]_x0001_		3e-50		6.46089	14.8378	249.778	232.817	454.838	298.05	363.43	40.1233	3.73262	21.7711	26.9915	105.36	20.2336	82.7145	0		T01_3845_1s T02_5800_1s T03_4891_1s T05_8143_1s T06_11786_1s T07_11422_1s T08_10616_1s T09_7339_1s T10_8655_1s T11_8127_1s T12_5161_1s T4A_13188_1s T4B_2641_1s T4C_12977_1s T4E_3087_1s
GRP_2607	6	1.34124	5.36858	0.0331877	gi|339247563|ref|XP_003375415.1| conserved hypothetical protein [Trichinella spiralis]_x0001_		2e-119		60.6329	27.5558	25.5746	29.8292	42.3371	56.0764	46.4853	23.6918	9.0205	15.6184	13.9175	20.1267	156.979	44.0614	27.7796		T01_3083_1s T02_13698_1s T03_12006_1s T05_3496_1s T06_14316_1s T07_6350_1s T08_6299_1s T09_15190_1s T10_10263_1s T11_13302_1s T12_6979_1s T4A_7208_1s T4B_14805_1s T4C_12386_1s T4E_5166_1s
GRP_3020	6	1.04938	8.74175	0.0351228	gi|339253168|ref|XP_003371807.1| putative cysteine rich repeat-containing domain protein [Trichinella spiralis]_x0001_		0		181.402	258.177	198.913	502.92	199.099	575.103	332.264	396.647	421.786	331.3	292.689	422.203	1112.85	960.92	206.653		T01_12739_1s T02_9973_1s T03_1902_1s T05_2589_1s T06_6229_1s T07_1800_1s T08_4021_1s T09_745_1s T10_7491_1s T11_7510_1s T12_13053_1s T4A_6183_1s T4B_6789_1s T4C_2957_1s T4E_7519_1s
GRP_4529	6	3.02473	2.3045	0.0490455	gi|339244509|ref|XP_003378180.1| putative von Willebrand factor type A domain protein [Trichinella spiralis]_x0001_		0		0	0	3.40994	22.2227	1.90708	2.30451	0	0	0	5.20614	0	0	4.88978	15.4294	0		T01_6810_1s T02_2223_1s T03_11066_1s T05_5920_1s T06_2379_1s T07_9198_1s T08_8674_1s T09_15029_1s T10_4000_1s T11_8885_1s T12_14891_1s T4A_9629_1s T4B_11592_1s T4C_1332_1s T4E_5461_1s
GRP_2673	6	1.10416	5.45332	0.0537681	gi|339238311|ref|XP_003380710.1| putative WAP-type 'four-disulfide core' [Trichinella spiralis]_x0001_		0		11.9278	47.0569	20.1755	65.1767	110.801	48.3947	43.3158	26.7489	22.3957	34.0766	53.5612	23.3286	78.4051	29.7454	27.7796		T01_10147_1s T02_4398_1s T03_16101_1s T05_15733_1s T06_10490_1s T07_9274_1s T08_4638_1s T09_4336_1s T10_10157_1s T11_17260_1s T12_11534_1s T4A_6957_1s T4B_6855_1s T4C_11145_1s T4E_12162_1s
GRP_4280	5	1.03055	6.80458	0.0603933	gi|339246423|ref|XP_003374845.1| putative chitin binding Peritrophin-A domain protein [Trichinella spiralis]_x0001_		0		204.76	57.6553	48.8759	156.603	290.257	165.156	136.815	46.6194	24.8841	92.764	56.9351	72.4255	74.6957	122.004	102.31		T01_599_1s T02_12190_1s T03_9806_1s T05_7728_1s T06_5354_1s T07_2432_1s T08_2788_1s T09_8561_1s T10_13496_1s T11_8237_1s T12_1750_1s T4A_6150_1s T4B_5837_1s T4C_6991_1s T4E_9693_1s
GRP_2467	1	1.21069	6.88409	0.0695939	gi|339247867|ref|XP_003375567.1| putative fibulin-1 [Trichinella spiralis]_x0001_		0		32.1388	94.5377	285.299	162.718	180.791	331.977	132.06	30.9522	83.0508	62.947	40.4872	29.4276	187.498	58.6955	28.4572		T01_12276_1s T02_346_1s T03_4280_1s T05_15207_1s T06_4069_1s T07_11088_1s T08_11130_1s T09_7110_1s T10_77_1s T11_14575_1s T12_13213_1s T4A_13738_1s T4B_8530_1s T4C_4996_1s T4E_5515_1s
GRP_4009	1	0.835372	7.89513	0.0704401	gi|339244825|ref|XP_003378338.1| hypothetical protein Tsp_06256 [Trichinella spiralis]_x0001_		0		165.332	114.887	207.438	291.133	203.104	164.26	268.347	160.111	228.623	293.437	158.575	120.608	595.879	397.189	184.294		T01_10582_1s T02_10414_1s T03_14978_1s T05_16540_1s T06_7534_1s T07_14281_1s T08_6833_1s T09_14437_1s T10_9293_1s T11_7496_1s T12_2505_1s T4A_1419_1s T4B_8687_1s T4C_9430_1s T4E_9113_1s
GRP_4631	5	0.974789	6.77758	0.0723398	gi|339239637|ref|XP_003381373.1| WAP four-disulfide core domain protein 8 [Trichinella spiralis]_x0001_		2e-74		109.338	35.6106	45.1818	205.076	68.2734	67.855	193.865	76.0432	54.123	43.5423	99.1093	160.861	283.776	102.598	88.0817		T01_7513_1s T02_15675_1s T03_15403_1s T05_12379_1s T06_9215_1s T07_2156_1s T08_6515_1s T09_5117_1s T10_9057_1s T11_2350_1s T12_10394_1s T4A_4735_1s T4B_10830_1s T4C_7299_1s T4E_1968_1s
GRP_3394	1	0.849893	8.49149	0.103333	gi|339244995|ref|XP_003378423.1| hypothetical protein Tsp_06324 [Trichinella spiralis]_x0001_		6e-58		193.661	262.84	111.676	508.587	640.206	669.844	293.174	271.692	513.857	195.467	105.435	480.295	322.388	467.973	332.678		T01_9732_1s T02_2742_1s T03_17132_1s T05_11579_1s T06_544_1s T07_3415_1s T08_15421_1s T09_5920_1s T10_10683_1s T11_17712_1s T12_16210_1s T4A_13820_1s T4B_901_1s T4C_7195_1s T4E_9200_1s
GRP_2504	1	0.763805	6.66074	0.108302	gi|339243523|ref|XP_003377687.1| leucokinin [Trichinella spiralis]_x0001_		2e-74		44.2322	103.016	60.2423	104.551	213.974	72.9761	203.901	67.2543	109.179	74.7791	96.5788	65.4117	113.645	87.0093	94.1797		T01_10372_1s T02_4547_1s T03_9445_1s T05_1318_1s T06_333_1s T07_10646_1s T08_1671_1s T09_1072_1s T10_244_1s T11_14040_1s T12_1792_1s T4A_3231_1s T4B_5492_1s T4C_13709_1s T4E_8132_1s
GRP_2922	7	1.58805	3.70746	0.109591	gi|339236233|ref|XP_003379671.1| EB module family protein [Trichinella spiralis]_x0001_		0		1.32531	3.81542	9.66151	16.7043	26.5084	20.3565	21.1297	15.6672	0	15.1451	0	6.55641	22.9314	14.316	9.48572		T01_7564_1s T02_805_1s T03_3843_1s T05_16446_1s T06_7604_1s T07_4462_1s T08_571_1s T09_8545_1s T10_13081_1s T11_8165_1s T12_9453_1s T4A_6775_1s T4B_3302_1s T4C_4256_1s T4E_22_1s
GRP_2762	2	1.29612	4.17626	0.11209	gi|339249817|ref|XP_003373896.1| transmembrane protease, serine 2 [Trichinella spiralis]_x0001_	epitheliasin (Trichinella spiralis) [S01.247]#S01A#	8e-169		6.95788	16.9574	13.6398	20.7313	29.7504	17.4118	8.98011	12.9923	0	12.7787	8.85658	8.08116	41.3102	38.9713	17.6163		T01_12466_1s T02_15315_1s T03_10837_1s T05_15195_1s T06_14700_1s T07_7313_1s T08_4712_1s T09_413_1s T10_6325_1s T11_2019_1s T12_13995_1s T4A_13893_1s T4B_6203_1s T4C_8685_1s T4E_1551_1s
GRP_3186	1	2.23649	0.663767	0.113437			1		0	0	0	1.9389	2.4792	1.92042	0	0	0	0	0	2.4396	3.37226	0	0		T01_10181_1s T02_3603_1s T03_6126_1s T05_14440_1s T06_15976_1s T07_12596_1s T08_5897_1s T09_8556_1s T10_7433_1s T11_18139_1s T12_8135_1s T4A_8473_1s T4B_7390_1s T4C_532_1s T4E_10980_1s
GRP_2849	2	0.985552	7.70044	0.115283	gi|339250152|ref|XP_003374061.1| Tau-tubulin kinase 1 [Trichinella spiralis]_x0001_		0		101.552	190.771	113.381	114.544	645.927	495.341	180.13	105.085	408.411	140.566	83.0831	93.9245	247.861	62.0359	111.118		T01_10652_1s T02_13611_1s T03_1934_1s T05_13322_1s T06_1228_1s T07_12700_1s T08_5807_1s T09_14126_1s T10_7278_1s T11_6001_1s T12_5357_1s T4A_13608_1s T4B_8165_1s T4C_10926_1s T4E_3474_1s
GRP_2096	2	0.816863	6.64985	0.126482	gi|339233420|ref|XP_003381827.1| hypothetical protein Tsp_07499 [Trichinella spiralis]_x0001_		0		56.8227	28.8277	60.2423	184.792	127.011	106.135	192.28	60.7581	124.732	75.7257	36.2698	112.679	137.588	55.8323	138.898		T01_13306_1s T02_2540_1s T03_3957_1s T05_1860_1s T06_4414_1s T07_3563_1s T08_16091_1s T09_8544_1s T10_9214_1s T11_11520_1s T12_11281_1s T4A_10136_1s T4B_9825_1s T4C_6508_1s T4E_8944_1s
GRP_4658	4	0.6888	6.40101	0.131068	gi|339261176|ref|XP_003368037.1| conserved hypothetical protein [Trichinella spiralis]_x0001_		1e-67		55.4974	75.8845	60.5265	100.077	160.576	131.741	100.894	76.0432	37.3262	87.0846	53.9829	73.6453	73.3467	77.4653	90.1144		T01_9684_1s T02_8954_1s T03_9830_1s T05_3622_1s T06_12376_1s T07_5106_1s T08_15330_1s T09_6997_1s T10_1799_1s T11_6419_1s T12_16361_1s T4A_14515_1s T4B_13790_1s T4C_36_1s T4E_7895_1s
GRP_2536	1	0.69882	6.01426	0.151921	gi|339240463|ref|XP_003376157.1| conserved hypothetical protein [Trichinella spiralis]_x0001_		6e-21		36.1147	66.9819	31.8261	51.157	90.9676	72.464	111.987	50.0586	50.7014	49.695	34.1611	53.5186	83.9694	86.0549	94.1797		T01_11852_1s T02_9780_1s T03_16251_1s T05_5859_1s T06_6753_1s T07_9381_1s T08_9011_1s T09_9533_1s T10_3583_1s T11_5067_1s T12_7621_1s T4A_6623_1s T4B_7039_1s T4C_10420_1s T4E_1603_1s
GRP_2605	3	2.02859	3.06234	0.162028	gi|339247535|ref|XP_003375401.1| conserved hypothetical protein [Trichinella spiralis]_x0001_		0		0	0	7.10405	47.7267	7.05619	10.1142	0	7.2604	0	0	9.70006	3.81187	3.70949	6.83985	0		T01_7011_1s T02_6654_1s T03_832_1s T05_4602_1s T06_9835_1s T07_5695_1s T08_10378_1s T09_6415_1s T10_5919_1s T11_14874_1s T12_9503_1s T4A_5806_1s T4B_8949_1s T4C_8247_1s T4E_10439_1s
GRP_2455	1	1.65411	4.40003	0.163929	gi|339254190|ref|XP_003372318.1| 50S ribosomal protein L27 [Trichinella spiralis]_x0001_		2e-36		10.6025	0	9.37735	47.7267	24.6013	55.5643	50.183	18.7242	0	0	22.7741	14.0277	24.1117	3.02226	23.7143		T01_13151_1s T02_2775_1s T03_8512_1s T05_7666_1s T06_8906_1s T07_15125_1s T08_897_1s T09_6536_1s T10_11464_1s T11_6455_1s T12_7691_1s T4A_6999_1s T4B_8310_1s T4C_8419_1s T4E_356_1s
GRP_3112	1	1.18809	5.05465	0.173912	gi|339242087|ref|XP_003376969.1| conserved hypothetical protein [Trichinella spiralis]_x0001_		2e-100		0	16.1096	16.1972	48.9198	31.8482	36.6161	66.5584	19.4884	19.5963	17.9849	10.9653	26.2257	67.4453	44.5386	71.8205		T01_3752_1s T02_702_1s T03_4902_1s T05_2647_1s T06_8088_1s T07_11781_1s T08_15572_1s T09_10203_1s T10_2179_1s T11_11008_1s T12_7095_1s T4A_2577_1s T4B_3873_1s T4C_12239_1s T4E_8967_1s
GRP_3613	2	0.797316	7.71454	0.173912	gi|339234603|ref|XP_003378856.1| putative filamin/ABP280 repeat-containing domain protein [Trichinella spiralis]_x0001_		0		55.9943	153.465	105.14	139.75	265.847	363.984	495.491	177.689	254.44	49.2217	97.8441	385.456	221.726	184.994	190.392		T01_5560_1s T02_13741_1s T03_12181_1s T05_6748_1s T06_4538_1s T07_13412_1s T08_10527_1s T09_5691_1s T10_3867_1s T11_15466_1s T12_15882_1s T4A_12724_1s T4B_14755_1s T4C_10097_1s T4E_9846_1s
GRP_4295	15	2.00628	1.71665	0.2057	gi|339241407|ref|XP_003376629.1| DNA primase small subunit [Trichinella spiralis]_x0001_		5e-75		0	0	0	2.98292	3.81415	4.60902	6.86714	8.40678	0	0	0	2.13465	10.6226	0	0		T01_2558_1s T02_4575_1s T03_15908_1s T05_3365_1s T06_2801_1s T07_6473_1s T08_7261_1s T09_3229_1s T10_10898_1s T11_10468_1s T12_10674_1s T4A_2363_1s T4B_1214_1s T4C_9467_1s T4E_9763_1s
GRP_4738	1	1.20767	5.13339	0.208021	gi|339242489|ref|XP_003377170.1| BMP and activin membrane-bound inhibitor-like protein [Trichinella spiralis]_x0001_		4e-171		7.7862	14.8378	27.2795	8.20302	13.731	9.34606	22.7144	15.2851	9.6426	44.9621	18.1349	39.7959	240.611	15.5885	23.7143		T01_2353_1s T02_6157_1s T03_10374_1s T05_12016_1s T06_16406_1s T07_14310_1s T08_9460_1s T09_1007_1s T10_9853_1s T11_5089_1s T12_7103_1s T4A_7360_1s T4B_13972_1s T4C_4037_1s T4E_7240_1s
GRP_4109	1	1.63522	3.20656	0.211787	gi|541041092|gb|ERG80428.1| hypothetical protein ASU_11895 [Ascaris suum]		2e-14		9.93982	5.08723	0	18.6432	14.6845	7.80972	11.0931	0	0	0	10.5435	13.4178	12.3088	15.7476	0		T01_2749_1s T02_14411_1s T03_7409_1s T05_2237_1s T06_2405_1s T07_8654_1s T08_647_1s T09_3407_1s T10_6084_1s T11_8684_1s T12_5_1s T4A_10117_1s T4B_4737_1s T4C_3880_1s T4E_6858_1s
GRP_3307	15	1.43543	2.75022	0.219108	gi|339244063|ref|XP_003377957.1| hypothetical protein Tsp_02081 [Trichinella spiralis]_x0001_		0		6.95788	0	9.37735	12.0808	4.00486	9.60212	7.39538	0	3.73262	7.57257	0	2.4396	4.72117	16.702	0		T01_12491_1s T02_6126_1s T03_3840_1s T05_8156_1s T06_4309_1s T07_10303_1s T08_7453_1s T09_8815_1s T10_11727_1s T11_15351_1s T12_1004_1s T4A_11022_1s T4B_15185_1s T4C_6238_1s T4E_5393_1s
GRP_4225	5	0.667813	6.32318	0.226219	gi|339237945|ref|XP_003380527.1| 30S ribosomal protein S15 [Trichinella spiralis]_x0001_		3e-37		72.5607	33.067	48.5917	109.026	89.0605	158.371	126.778	52.3513	64.0767	64.3669	156.888	32.4771	46.0314	77.6244	58.947		T01_13926_1s T02_3298_1s T03_5124_1s T05_1785_1s T06_5157_1s T07_9408_1s T08_15612_1s T09_1216_1s T10_2489_1s T11_13337_1s T12_15294_1s T4A_13382_1s T4B_3440_1s T4C_13188_1s T4E_7478_1s
GRP_3978	1	0.745631	6.42888	0.230017	gi|339236911|ref|XP_003380010.1| hypothetical protein Tsp_05756 [Trichinella spiralis]_x0001_		5e-137		49.3678	64.0143	94.6259	137.662	229.612	53.3878	131.532	45.8552	18.9742	150.505	62.4178	51.079	87.8475	32.1314	72.498		T01_1585_1s T02_7444_1s T03_18020_1s T05_4240_1s T06_197_1s T07_13658_1s T08_3289_1s T09_7697_1s T10_127_1s T11_8836_1s T12_3114_1s T4A_6337_1s T4B_4382_1s T4C_9436_1s T4E_10798_1s
GRP_2124	9	0.824168	4.02139	0.23014	gi|339245025|ref|XP_003378438.1| conserved hypothetical protein [Trichinella spiralis]_x0001_		0		6.29522	9.75053	11.0823	14.318	17.3544	13.443	21.1297	9.93529	9.0205	28.3971	4.63916	14.4851	37.938	21.9512	14.9061		T01_5525_1s T02_10431_1s T03_17329_1s T05_10742_1s T06_5617_1s T07_6566_1s T08_13324_1s T09_2074_1s T10_9153_1s T11_15549_1s T12_5334_1s T4A_9112_1s T4B_10117_1s T4C_3667_1s T4E_9943_1s
GRP_1986	14	0.634329	8.66435	0.245135	gi|339250190|ref|XP_003374080.1| conserved hypothetical protein [Trichinella spiralis]_x0001_		0		387.487	276.83	290.982	524.546	554.006	471.528	520.846	310.669	158.014	88.9777	285.941	846.692	463.349	521.419	363.845		T01_6429_1s T02_9090_1s T03_3163_1s T05_6112_1s T06_4807_1s T07_14742_1s T08_13309_1s T09_416_1s T10_9371_1s T11_11381_1s T12_15292_1s T4A_9515_1s T4B_1619_1s T4C_2145_1s T4E_3807_1s
GRP_1757	10	0.558136	9.46008	0.247317	gi|551491455|ref|XP_005797298.1| PREDICTED: alpha-2-macroglobulin receptor-associated protein-like [Xiphophorus maculatus]		2e-15		841.24	702.038	276.774	928.582	1102.86	721.823	960.343	896.087	556.783	371.056	648.217	539.761	823.676	641.356	531.878		T01_14018_1s T02_7021_1s T03_6344_1s T05_8_1s T06_9502_1s T07_9322_1s T08_16222_1s T09_3887_1s T10_10674_1s T11_2134_1s T12_1014_1s T4A_10492_1s T4B_10678_1s T4C_13904_1s T4E_11348_1s
GRP_3253	2	0.564041	8.99381	0.25073	gi|339235683|ref|XP_003379396.1| neuroendocrine convertase 2 [Trichinella spiralis]_x0001_	KPC2-type peptidase (Ascaris suum) [S08.109]#S08B#	0		344.249	364.161	234.718	705.162	790.293	755.623	474.361	333.979	493.328	533.393	638.095	378.595	292.375	725.183	554.237		T01_11466_1s T02_11486_1s T03_745_1s T05_15180_1s T06_8638_1s T07_10247_1s T08_13112_1s T09_5122_1s T10_22_1s T11_15031_1s T12_12124_1s T4A_3107_1s T4B_2828_1s T4C_2420_1s T4E_8884_1s
GRP_4580	5	0.780723	7.49462	0.254316	gi|339237247|ref|XP_003380178.1| deoxyribonuclease II family protein [Trichinella spiralis]_x0001_		0		270.032	60.1989	129.01	604.786	233.236	221.489	252.499	177.689	138.418	48.7484	203.701	143.784	27.9898	80.1694	90.1144		T01_2613_1s T02_14711_1s T03_8551_1s T05_5713_1s T06_1888_1s T07_7218_1s T08_15175_1s T09_13736_1s T10_2164_1s T11_14587_1s T12_4806_1s T4A_2467_1s T4B_5231_1s T4C_7915_1s T4E_6278_1s
GRP_3761	6	1.45049	3.00361	0.279504	gi|339240939|ref|XP_003376395.1| conserved hypothetical protein [Trichinella spiralis]_x0001_		2e-67		15.9037	11.8702	0	11.0368	14.8752	9.09001	19.0167	0	7.46524	0	0	2.74455	10.6226	4.61292	0		T01_2395_1s T02_1938_1s T03_17973_1s T05_2017_1s T06_9194_1s T07_12370_1s T08_15356_1s T09_4930_1s T10_13277_1s T11_12217_1s T12_2653_1s T4A_10748_1s T4B_5523_1s T4C_10603_1s T4E_11200_1s
GRP_3589	5	0.777538	10.2069	0.279751	gi|13536371|gb|BG520944.1|BG520944 ps02f07.y3 Trichinella spiralis ML CMVsport jasmer Trichinella spiralis cDNA 5', mRNA sequence		0		734.719	662.188	341.847	711.127	933.514	2328.32	714.183	2231.24	552.739	1241.43	346.672	1138.53	4385.97	357.581	1061.72		T01_5772_1s T02_13913_1s T03_8666_1s T05_5045_1s T06_11258_1s T07_6537_1s T08_1303_1s T09_11005_1s T10_8260_1s T11_18237_1s T12_4551_1s T4A_11607_1s T4B_11169_1s T4C_9070_1s T4E_4996_1s
GRP_3134	4	0.589445	8.68906	0.28426	gi|339252158|ref|XP_003371302.1| putative M23 peptidase domain protein [Trichinella spiralis]_x0001_	enterolysin A (Equus caballus) [M23.007]#M23B#	0		487.88	343.812	251.483	496.507	267.563	478.954	632.833	96.2959	240.132	299.59	191.471	649.238	629.096	565.004	551.527		T01_10793_1s T02_9791_1s T03_13360_1s T05_1972_1s T06_11769_1s T07_6201_1s T08_13199_1s T09_3643_1s T10_3236_1s T11_3239_1s T12_12584_1s T4A_12204_1s T4B_10204_1s T4C_12708_1s T4E_5408_1s
GRP_4783	3	0.802366	6.62068	0.292921			1		105.528	67.4058	112.812	83.3725	52.2539	82.4502	23.7709	20.6348	107.313	94.1839	84.7701	17.6871	66.9394	460.497	66.4001		T01_12877_1s T02_452_1s T03_2430_1s T05_13185_1s T06_11207_1s T07_11602_1s T08_16341_1s T09_6560_1s T10_8616_1s T11_17775_1s T12_2247_1s T4A_7144_1s T4B_8725_1s T4C_7332_1s T4E_11315_1s
GRP_4397	3	0.683733	10.9622	0.315729	gi|13199091|gb|BG354905.1|BG354905 MBTsMLA157T7SEQ Trichinella spiralis muscle stage larvae (BC) Trichinella spiralis cDNA clone MBTsMLA157 5', mRNA sequence		0		716.496	1129.37	1822.05	4650.07	3155.45	2055.49	3978.72	2888.11	580.111	2302.06	815.227	2753.24	958.566	525.873	1506.88		T01_1599_1s T02_4503_1s T03_539_1s T05_16511_1s T06_15566_1s T07_9737_1s T08_15724_1s T09_5575_1s T10_13573_1s T11_17202_1s T12_12293_1s T4A_13683_1s T4B_9353_1s T4C_13146_1s T4E_10903_1s
GRP_4426	5	0.679592	5.36173	0.321628	gi|339246243|ref|XP_003374755.1| hypothetical protein Tsp_03944 [Trichinella spiralis]_x0001_		9e-169		16.0694	25.8601	63.3681	41.1643	65.0313	65.9346	22.1861	14.9029	41.3699	53.9546	11.387	46.1999	49.9095	61.5587	17.6163		T01_11755_1s T02_4804_1s T03_3544_1s T05_15261_1s T06_16291_1s T07_14204_1s T08_14609_1s T09_2871_1s T10_1992_1s T11_3100_1s T12_11670_1s T4A_3257_1s T4B_2250_1s T4C_12970_1s T4E_1118_1s
GRP_2011	2	0.546574	10.2608	0.331346	gi|339235073|ref|XP_003379091.1| conserved hypothetical protein [Trichinella spiralis]_x0001_		9e-85		1937.44	1295.97	446.134	757.81	2580.28	1425.21	2290.46	795.587	1169.87	960.297	1036.22	977.516	1111.67	816.01	775.119		T01_15960_1s T02_2977_1s T03_8040_1s T05_15173_1s T06_11350_1s T07_10733_1s T08_16774_1s T09_1648_1s T10_12183_1s T11_10290_1s T12_11086_1s T4A_11997_1s T4B_2776_1s T4C_2748_1s T4E_7972_1s
GRP_3557	7	0.507549	6.19001	0.341613	gi|339249799|ref|XP_003373887.1| conserved hypothetical protein [Trichinella spiralis]_x0001_		3e-151		49.0365	37.3064	76.1554	58.9126	125.104	51.3393	118.854	47.3837	32.6604	73.3593	66.6352	90.4175	65.7592	104.348	89.4368		T01_6825_1s T02_5484_1s T03_5414_1s T05_16336_1s T06_16167_1s T07_7062_1s T08_10912_1s T09_1401_1s T10_1210_1s T11_15952_1s T12_1422_1s T4A_6610_1s T4B_940_1s T4C_10639_1s T4E_7144_1s
GRP_3643	7	0.667726	4.9637	0.341613			1		16.8977	11.4463	23.8696	29.5309	26.3177	24.5814	43.3158	22.5455	12.7531	18.4581	13.074	53.8236	48.392	61.3996	51.4939		T01_13664_1s T02_6887_1s T03_7541_1s T05_10504_1s T06_13593_1s T07_1287_1s T08_1381_1s T09_11737_1s T10_6811_1s T11_6979_1s T12_2674_1s T4A_10087_1s T4B_9065_1s T4C_4848_1s T4E_4402_1s
GRP_4093	3	1.29039	3.22614	0.358851	gi|339241313|ref|XP_003376582.1| putative zinc metalloproteinase nas-36 [Trichinella spiralis]_x0001_	nas-33 g.p. ({Caenorhabditis elegans}) (Trichinella spiralis) [M12.A34]#M12A#	0		11.0995	0	10.514	3.43035	6.86548	18.18	19.0167	0	0	17.5116	0	8.84354	12.646	17.9745	0		T01_5325_1s T02_15939_1s T03_10003_1s T05_3223_1s T06_6141_1s T07_2939_1s T08_15394_1s T09_2751_1s T10_4577_1s T11_14867_1s T12_3003_1s T4A_4751_1s T4B_7694_1s T4C_9610_1s T4E_6590_1s
GRP_4849	3	0.619182	5.74329	0.365883	gi|339243925|ref|XP_003377888.1| conserved hypothetical protein [Trichinella spiralis]_x0001_		1e-79		7.7862	66.134	32.6786	93.067	84.1021	44.9379	108.29	71.0755	54.434	21.2979	74.6483	35.2217	27.1467	43.266	34.5551		T01_5322_1s T02_7549_1s T03_16438_1s T05_1139_1s T06_8838_1s T07_7856_1s T08_8720_1s T09_11701_1s T10_2079_1s T11_17837_1s T12_7187_1s T4A_11243_1s T4B_3766_1s T4C_7663_1s T4E_7184_1s
GRP_3362	1	0.823215	5.48837	0.371233	gi|339235321|ref|XP_003379215.1| SMEK protein [Trichinella spiralis]_x0001_		0		15.5724	47.4808	28.7004	14.318	25.5548	26.8859	61.8043	38.2126	32.6604	60.1073	59.4656	23.3286	122.245	105.461	0		T01_14212_1s T02_1994_1s T03_4991_1s T05_14287_1s T06_1711_1s T07_12522_1s T08_3594_1s T09_5962_1s T10_2906_1s T11_9093_1s T12_261_1s T4A_1358_1s T4B_13038_1s T4C_4732_1s T4E_893_1s
GRP_4560	5	0.51934	10.6908	0.371848	gi|339244349|ref|XP_003378100.1| conserved hypothetical protein [Trichinella spiralis]_x0001_		3e-90		1784.86	1140.81	1146.31	922.169	1210.8	2144.22	2690.86	2026.03	612.772	1079.09	1100.75	2175.97	3970.34	1117.76	1691.17		T01_11919_1s T02_14594_1s T03_4296_1s T05_11715_1s T06_6161_1s T07_6001_1s T08_12006_1s T09_6404_1s T10_12024_1s T11_3305_1s T12_9445_1s T4A_6756_1s T4B_6127_1s T4C_9126_1s T4E_5095_1s
GRP_4578	1	0.546349	5.48202	0.389227			1		12.5904	38.5782	27.5637	33.8561	82.5764	39.6888	70.7844	28.6595	26.7504	26.504	64.1047	61.4473	53.619	44.3795	53.5266		T01_8880_1s T02_11041_1s T03_3442_1s T05_15784_1s T06_16150_1s T07_8682_1s T08_5862_1s T09_7575_1s T10_13398_1s T11_149_1s T12_2754_1s T4A_5405_1s T4B_6889_1s T4C_11766_1s T4E_11576_1s
GRP_2346	4	0.898023	4.8378	0.399441	gi|339243297|ref|XP_003377574.1| putative perlwapin [Trichinella spiralis]_x0001_		1e-122		1.8223	59.775	12.5031	47.4284	55.8774	25.9897	35.9204	6.11402	8.3984	0	42.1742	31.5623	52.7759	12.7253	26.4245		T01_902_1s T02_14661_1s T03_12437_1s T05_6105_1s T06_11059_1s T07_1868_1s T08_10759_1s T09_10826_1s T10_391_1s T11_3642_1s T12_6549_1s T4A_612_1s T4B_3636_1s T4C_3225_1s T4E_8172_1s
GRP_4500	6	0.604613	5.17701	0.405873	gi|339247695|ref|XP_003375481.1| caenorhabditis elegans ly-6-related protein [Trichinella spiralis]_x0001_		9e-151		9.93982	39.0021	44.6134	58.4652	41.9557	53.3878	38.0334	18.7242	6.22103	35.0231	17.2914	59.3127	41.1416	31.4951	34.5551		T01_13457_1s T02_9223_1s T03_13977_1s T05_6340_1s T06_1236_1s T07_10156_1s T08_4123_1s T09_15346_1s T10_73_1s T11_18361_1s T12_13835_1s T4A_11084_1s T4B_12261_1s T4C_11567_1s T4E_4817_1s
GRP_3391	11	0.559191	10.4434	0.406517	gi|339244983|ref|XP_003378417.1| conserved hypothetical protein [Trichinella spiralis]_x0001_		5e-46		303.827	780.89	2262.21	1805.11	3229.06	1239.83	1938.12	1683.65	1218.7	880.311	1137.02	576.812	1699.12	343.583	1717.59		T01_15780_1s T02_8717_1s T03_6558_1s T05_14931_1s T06_3459_1s T07_726_1s T08_15686_1s T09_7626_1s T10_2572_1s T11_3537_1s T12_11630_1s T4A_4384_1s T4B_11926_1s T4C_10367_1s T4E_910_1s
GRP_3723	5	1.57378	0.266225	0.407062	gi|309364787|emb|CAP24285.2| Protein CBG03384 [Caenorhabditis briggsae]		1e-32		0	0	0	2.83377	0	0	0	0	0	0	0	2.28712	2.69781	0	0		T01_5375_1s T02_12160_1s T03_940_1s T05_15581_1s T06_3163_1s T07_5527_1s T08_1943_1s T09_4400_1s T10_2829_1s T11_9973_1s T12_8577_1s T4A_11916_1s T4B_7604_1s T4C_2802_1s T4E_4247_1s
GRP_2919	5	0.47442	9.65234	0.414949	gi|339241873|ref|XP_003376862.1| putative immunoglobulin I-set domain protein [Trichinella spiralis]_x0001_	oprin (Brugia malayi) [I43.001]#I43#	2e-169		312.939	873.732	1058.5	1133.51	1265.54	504.303	1219.71	525.042	1144.05	657.867	265.276	1020.21	816.088	803.126	440.409		T01_6885_1s T02_12600_1s T03_6429_1s T05_4791_1s T06_14060_1s T07_14957_1s T08_1245_1s T09_3761_1s T10_3646_1s T11_3896_1s T12_10835_1s T4A_9807_1s T4B_5224_1s T4C_6439_1s T4E_4559_1s
GRP_3987	13	0.492566	5.66208	0.428898	gi|339251982|ref|XP_003371214.1| orcokinin peptides type A [Trichinella spiralis]_x0001_		7e-59		15.2411	44.9372	23.8696	43.8489	96.1167	34.9517	87.6881	40.5054	54.434	44.0156	40.9089	48.9444	61.3752	39.7666	81.9838		T01_2896_1s T02_1166_1s T03_4800_1s T05_6861_1s T06_9354_1s T07_12374_1s T08_16289_1s T09_8777_1s T10_7302_1s T11_17909_1s T12_6551_1s T4A_7414_1s T4B_7900_1s T4C_7757_1s T4E_7707_1s
GRP_3554	14	0.42815	5.54309	0.433796	gi|339249775|ref|XP_003373875.1| putative kazal-type serine protease inhibitor domain protein [Trichinella spiralis]_x0001_		0		49.3678	47.4808	39.2144	66.5191	46.342	69.9034	58.1066	37.4484	48.5241	42.1224	19.8219	39.9484	37.938	43.9023	41.3307		T01_13839_1s T02_16056_1s T03_16259_1s T05_7632_1s T06_11353_1s T07_11430_1s T08_15676_1s T09_6765_1s T10_3128_1s T11_15039_1s T12_6903_1s T4A_10393_1s T4B_5887_1s T4C_14059_1s T4E_11716_1s
GRP_2156	11	0.786036	4.75741	0.433851			1		8.61451	0	25.8587	68.3088	32.9924	36.36	35.3922	15.2851	8.3984	14.6719	79.2874	16.4673	17.3672	19.247	16.9388		T01_1390_1s T02_4009_1s T03_5569_1s T05_5141_1s T06_14938_1s T07_9485_1s T08_13529_1s T09_5763_1s T10_653_1s T11_13877_1s T12_8373_1s T4A_13569_1s T4B_9324_1s T4C_4632_1s T4E_1418_1s
GRP_4030	13	1.10315	3.33939	0.448193	gi|339237263|ref|XP_003380186.1| hypothetical protein Tsp_05900 [Trichinella spiralis]_x0001_		9e-63		1.65664	0	0	19.0907	10.8703	13.1869	16.9037	6.49615	0	27.4506	0	7.62374	5.0584	20.0424	17.6163		T01_617_1s T02_14040_1s T03_6394_1s T05_8437_1s T06_14982_1s T07_10501_1s T08_2565_1s T09_10336_1s T10_4181_1s T11_10025_1s T12_14734_1s T4A_587_1s T4B_15037_1s T4C_12755_1s T4E_4631_1s
GRP_1782	2	0.880404	4.45777	0.47158	gi|339252640|ref|XP_003371543.1| conserved hypothetical protein [Trichinella spiralis]_x0001_		3e-27		0	11.0223	6.25156	50.8587	20.0243	18.8202	35.3922	4.58552	25.8173	0	12.6523	43.7603	41.3102	8.90772	41.3307		T01_14535_1s T02_5045_1s T03_7229_1s T05_11176_1s T06_14522_1s T07_190_1s T08_13588_1s T09_14389_1s T10_468_1s T11_14131_1s T12_386_1s T4A_315_1s T4B_7839_1s T4C_11668_1s T4E_2527_1s
GRP_1917	6	1.05355	1.22538	0.498968	gi|339235451|ref|XP_003379280.1| conserved hypothetical protein [Trichinella spiralis]_x0001_		8e-69		0	0	5.11492	1.34231	3.05132	3.96888	0	0	0	0	0	3.96434	3.37226	1.4316	0		T01_9589_1s T02_2011_1s T03_5262_1s T05_1060_1s T06_1553_1s T07_7895_1s T08_15423_1s T09_5945_1s T10_11533_1s T11_8419_1s T12_10065_1s T4A_5562_1s T4B_9393_1s T4C_11615_1s T4E_1914_1s
GRP_2056	1	0.51771	7.9216	0.507648	gi|298231250|ref|NP_001177191.1| selenoprotein W, 1 [Ciona intestinalis]		3e-15		41.9129	258.177	64.5048	59.5092	327.636	265.787	418.367	117.313	141.217	83.7716	156.044	507.131	427.772	261.982	508.841		T01_5889_1s T02_9807_1s T03_5964_1s T05_4793_1s T06_13423_1s T07_2429_1s T08_6664_1s T09_7154_1s T10_6593_1s T11_13852_1s T12_10454_1s T4A_11233_1s T4B_3968_1s T4C_11233_1s T4E_5096_1s
GRP_4576	1	0.332127	9.27301	0.515141	gi|339253066|ref|XP_003371756.1| putative LEM domain protein [Trichinella spiralis]_x0001_		2e-82		388.647	601.565	399.532	550.348	864.669	581.76	770.176	727.187	462.845	541.912	751.122	790.734	882.522	544.961	411.951		T01_8846_1s T02_6263_1s T03_12996_1s T05_8561_1s T06_9168_1s T07_4261_1s T08_12608_1s T09_7311_1s T10_4451_1s T11_13872_1s T12_5753_1s T4A_4827_1s T4B_7588_1s T4C_1292_1s T4E_3277_1s
GRP_4293	1	0.698727	4.4051	0.530741	gi|339241577|ref|XP_003376714.1| DNA topoisomerase 2-alpha [Trichinella spiralis]_x0001_		4e-127		10.1055	5.51117	0	8.94875	45.9606	13.699	11.6213	12.6102	11.5089	11.8321	7.59135	66.6315	48.8978	24.6553	18.9714		T01_12170_1s T02_1397_1s T03_5982_1s T05_5002_1s T06_4202_1s T07_4772_1s T08_1805_1s T09_8259_1s T10_7901_1s T11_12610_1s T12_16906_1s T4A_8840_1s T4B_928_1s T4C_12331_1s T4E_7011_1s
GRP_2312	1	0.684857	3.36611	0.555742	gi|339239037|ref|XP_003381073.1| conserved hypothetical protein [Trichinella spiralis]_x0001_		1e-47		0	0	8.80902	10.4402	16.4009	13.0589	13.206	2.67489	18.041	8.99243	7.59135	7.47126	16.0183	6.99892	18.9714		T01_10062_1s T02_1727_1s T03_7401_1s T05_12031_1s T06_10757_1s T07_4583_1s T08_13010_1s T09_4656_1s T10_7524_1s T11_13007_1s T12_11050_1s T4A_5928_1s T4B_5050_1s T4C_9217_1s T4E_8523_1s
GRP_3924	2	0.383552	7.07327	0.555875	gi|339255866|ref|XP_003370676.1| dihydrouridine synthase (Dus) superfamily [Trichinella spiralis]_x0001_		2e-134		121.597	92.842	159.415	312.162	30.1318	87.6994	80.2927	95.5316	101.092	80.4586	145.079	112.069	277.369	140.774	172.098		T01_11373_1s T02_8002_1s T03_17458_1s T05_3514_1s T06_2458_1s T07_2337_1s T08_6518_1s T09_10969_1s T10_3241_1s T11_13197_1s T12_14646_1s T4A_13220_1s T4B_5036_1s T4C_9827_1s T4E_3232_1s
GRP_2013	7	0.408752	5.32803	0.556773	gi|3123691|emb|CAA55584.1| Tt52 [Trichuris trichiura]		2e-21		17.229	70.7973	26.7112	56.8246	39.0951	59.1491	57.0501	16.8136	60.033	38.3361	26.5697	30.7999	21.4139	43.266	31.1674		T01_13184_1s T02_7591_1s T03_1061_1s T05_4812_1s T06_14092_1s T07_14423_1s T08_3268_1s T09_11721_1s T10_4773_1s T11_9393_1s T12_8623_1s T4A_13093_1s T4B_7374_1s T4C_11702_1s T4E_4786_1s
GRP_2030	3	0.314655	6.37213	0.558152	gi|339250904|ref|XP_003374437.1| putative trypsin [Trichinella spiralis]_x0001_	subfamily S1A non-peptidase homologues (Trichinella spiralis)	0		115.799	69.5255	64.7889	104.85	138.454	92.0523	58.6348	86.7427	57.2335	43.5423	59.4656	80.3542	85.4869	72.0571	99.6001		T01_3178_1s T02_3665_1s T03_2614_1s T05_9_1s T06_16113_1s T07_1138_1s T08_3293_1s T09_9164_1s T10_10136_1s T11_2356_1s T12_7378_1s T4A_8702_1s T4B_15332_1s T4C_4724_1s T4E_11052_1s
GRP_2009	2	0.772177	2.00494	0.568185	gi|335632045|gb|AEH58045.1| WNT-2 [Trichinella spiralis]		0		0	0	5.9674	5.36925	3.81415	6.40141	3.16945	0	4.66578	3.78629	0	3.0495	2.02336	6.04452	6.77552		T01_2257_1s T02_13598_1s T03_17059_1s T05_4245_1s T06_6018_1s T07_6412_1s T08_15453_1s T09_11720_1s T10_12672_1s T11_14090_1s T12_5082_1s T4A_5765_1s T4B_3951_1s T4C_12986_1s T4E_1984_1s
GRP_2244	2	0.314072	9.24298	0.570358	gi|339247011|ref|XP_003375139.1| conserved hypothetical protein [Trichinella spiralis]_x0001_		1e-119		728.423	580.368	484.212	666.831	972.991	632.844	693.053	439.445	722.884	563.21	581.582	191.508	446.151	657.103	703.976		T01_5902_1s T02_11623_1s T03_6904_1s T05_12291_1s T06_16679_1s T07_4185_1s T08_8380_1s T09_1504_1s T10_1194_1s T11_18183_1s T12_10814_1s T4A_2460_1s T4B_12860_1s T4C_4330_1s T4E_112_1s
GRP_4654	14	0.434677	5.95198	0.591174	gi|339238929|ref|XP_003381019.1| putative chitin binding Peritrophin-A domain protein [Trichinella spiralis]_x0001_		0		77.6963	45.3612	31.8261	109.92	116.713	107.288	25.3556	19.1063	46.3467	160.444	13.4957	41.9306	34.2285	34.9946	48.1062		T01_5466_1s T02_1609_1s T03_3707_1s T05_9871_1s T06_8590_1s T07_2609_1s T08_12443_1s T09_1846_1s T10_1586_1s T11_5809_1s T12_1438_1s T4A_4481_1s T4B_4512_1s T4C_7866_1s T4E_7302_1s
GRP_4711	4	0.667349	3.28551	0.592167	gi|339247087|ref|XP_003375177.1| putative Low-density lipoprotein receptor domain class A [Trichinella spiralis]_x0001_		0		2.65062	5.08723	10.514	2.83377	4.00486	6.91353	26.4121	0	21.7736	5.20614	0	10.6732	13.8263	18.7698	13.551		T01_10899_1s T02_8609_1s T03_1990_1s T05_1532_1s T06_16503_1s T07_13540_1s T08_5557_1s T09_9988_1s T10_7199_1s T11_4287_1s T12_5596_1s T4A_10803_1s T4B_2157_1s T4C_640_1s T4E_11385_1s
GRP_3167	11	0.447054	4.63257	0.601224	gi|339237513|ref|XP_003380311.1| conserved hypothetical protein [Trichinella spiralis]_x0001_		2e-72		18.72	14.4138	16.1972	25.2057	40.43	28.6783	29.5815	11.8459	11.1979	4.25957	11.8088	74.2552	25.1234	19.088	25.0694		T01_13449_1s T02_570_1s T03_3504_1s T05_13385_1s T06_9027_1s T07_14521_1s T08_3105_1s T09_10553_1s T10_2007_1s T11_13700_1s T12_5525_1s T4A_5529_1s T4B_11849_1s T4C_11073_1s T4E_7652_1s
GRP_4488	4	0.389223	8.09024	0.609249	gi|339250868|ref|XP_003374419.1| conserved hypothetical protein [Trichinella spiralis]_x0001_		5e-174		78.3589	354.834	75.8712	178.528	407.542	592.643	215.523	125.72	293.011	58.6874	382.098	333.157	368.42	122.799	498.678		T01_10687_1s T02_6011_1s T03_4742_1s T05_8923_1s T06_14935_1s T07_7929_1s T08_8293_1s T09_5186_1s T10_10612_1s T11_7296_1s T12_844_1s T4A_10292_1s T4B_12416_1s T4C_10429_1s T4E_11237_1s
GRP_3914	3	0.364115	6.00618	0.611253	gi|339254588|ref|XP_003372517.1| conserved hypothetical protein [Trichinella spiralis]_x0001_		3e-58		15.7381	116.582	37.5094	47.5775	137.882	48.1386	92.9705	48.5301	56.3004	110.749	65.7917	38.7286	76.0446	37.3806	30.4898		T01_14107_1s T02_9710_1s T03_4722_1s T05_3034_1s T06_9240_1s T07_7514_1s T08_465_1s T09_6610_1s T10_10502_1s T11_10958_1s T12_2536_1s T4A_14444_1s T4B_11463_1s T4C_13429_1s T4E_7699_1s
GRP_1927	10	0.510087	4.97579	0.616187	gi|339235383|ref|XP_003379246.1| conserved hypothetical protein [Trichinella spiralis]_x0001_		3e-108		15.4067	7.63085	15.9131	71.4409	34.7088	58.5089	41.2028	21.017	11.82	81.4051	5.90438	57.9404	11.2971	5.40826	21.0041		T01_5522_1s T02_1324_1s T03_6425_1s T05_10890_1s T06_5755_1s T07_8045_1s T08_9264_1s T09_8930_1s T10_13044_1s T11_2204_1s T12_2545_1s T4A_3825_1s T4B_12210_1s T4C_5738_1s T4E_781_1s
GRP_4784	2	0.761576	2.84471	0.620006	gi|339252598|ref|XP_003371522.1| EF hand domain containing protein [Trichinella spiralis]_x0001_		0		0	16.9574	9.37735	14.7654	7.05619	9.09001	0	0	7.15419	0	7.59135	3.35444	10.2854	8.27145	0		T01_8814_1s T02_5875_1s T03_630_1s T05_13396_1s T06_10945_1s T07_3566_1s T08_6700_1s T09_3822_1s T10_2378_1s T11_15868_1s T12_4489_1s T4A_13438_1s T4B_8801_1s T4C_10596_1s T4E_2532_1s
GRP_4147	3	0.443169	5.60538	0.623351			1		92.4404	67.8298	52.2858	25.9514	65.6035	25.6057	10.0366	19.8706	32.6604	34.5499	7.16961	54.586	73.684	131.23	11.5184		T01_6039_1s T02_3923_1s T03_4837_1s T05_6034_1s T06_3974_1s T07_3804_1s T08_4502_1s T09_12945_1s T10_11484_1s T11_1067_1s T12_9780_1s T4A_4011_1s T4B_5557_1s T4C_11763_1s T4E_10819_1s
GRP_2085	8	0.941183	6.7204	0.634924	gi|339233446|ref|XP_003381840.1| conserved hypothetical protein [Trichinella spiralis]_x0001_		2e-173		20.708	22.0447	122.474	0	0	0	0	307.612	4.35472	25.0841	7.59135	21.6514	669.9	211.717	155.159		T01_12116_1s T02_761_1s T03_10470_1s T05_11425_1s T06_9320_1s T07_4924_1s T08_8354_1s T09_2382_1s T10_11796_1s T11_9795_1s T12_3490_1s T4A_11552_1s T4B_11673_1s T4C_695_1s T4E_2327_1s
GRP_3103	8	0.30669	5.21626	0.656587	gi|339236467|ref|XP_003379788.1| putative 5-formyltetrahydrofolate cyclo-ligase [Trichinella spiralis]_x0001_		3e-56		21.7019	23.3165	35.5202	39.9711	36.9973	32.3911	21.1297	39.359	15.8636	47.3286	34.5828	49.7068	74.3584	39.9257	33.8776		T01_3246_1s T02_16184_1s T03_9149_1s T05_15288_1s T06_949_1s T07_4396_1s T08_1767_1s T09_15683_1s T10_384_1s T11_16925_1s T12_16137_1s T4A_12612_1s T4B_6986_1s T4C_1719_1s T4E_5021_1s
GRP_3069	6	0.416276	4.63831	0.673031	gi|339237401|ref|XP_003380255.1| hypothetical protein Tsp_05964 [Trichinella spiralis]_x0001_		4e-116		0	27.9798	11.6506	13.1248	41.5743	34.3116	24.8274	25.6025	19.9073	15.1451	32.8959	32.3246	36.2518	20.9968	30.4898		T01_13311_1s T02_12870_1s T03_3440_1s T05_15487_1s T06_11651_1s T07_9539_1s T08_15648_1s T09_4314_1s T10_10580_1s T11_8672_1s T12_4257_1s T4A_2722_1s T4B_10315_1s T4C_13024_1s T4E_4245_1s
GRP_2245	11	0.356767	5.88924	0.676988	gi|339246993|ref|XP_003375130.1| protein twisted gastrulation [Trichinella spiralis]_x0001_		5e-157		90.9494	35.6106	9.09318	78.0033	55.1145	34.8237	194.393	64.1972	64.3877	57.2676	41.7524	17.5346	13.3204	34.8355	107.053		T01_4931_1s T02_13779_1s T03_2752_1s T05_11592_1s T06_860_1s T07_9158_1s T08_15464_1s T09_11252_1s T10_10459_1s T11_12141_1s T12_9154_1s T4A_4460_1s T4B_9102_1s T4C_10710_1s T4E_3840_1s
GRP_2630	6	0.444849	4.98837	0.686195	gi|339239135|ref|XP_003381122.1| conserved hypothetical protein [Trichinella spiralis]_x0001_		1e-170		41.2503	25.8601	32.1103	21.6261	12.2053	11.2665	22.7144	14.9029	21.7736	76.6723	21.0871	9.91086	30.3504	118.982	0		T01_16252_1s T02_12787_1s T03_4191_1s T05_15238_1s T06_8194_1s T07_4094_1s T08_1624_1s T09_7723_1s T10_2421_1s T11_8310_1s T12_1038_1s T4A_10958_1s T4B_3291_1s T4C_3465_1s T4E_2846_1s
GRP_2122	1	0.366608	5.86542	0.692875	gi|339245019|ref|XP_003378435.1| transporter, major facilitator family [Trichinella spiralis]_x0001_		0		97.9073	35.6106	17.3339	13.8706	62.5521	32.7752	12.1496	31.3344	43.8583	53.008	29.9437	13.1128	189.353	87.9637	148.384		T01_8045_1s T02_8810_1s T03_13683_1s T05_6923_1s T06_13561_1s T07_9475_1s T08_15605_1s T09_11344_1s T10_902_1s T11_10046_1s T12_7831_1s T4A_479_1s T4B_11056_1s T4C_1041_1s T4E_7095_1s
GRP_4029	7	0.279373	6.27619	0.696233	gi|308480993|ref|XP_003102702.1| CRE-TTR-53 protein [Caenorhabditis remanei]_x0001_		5e-19		127.727	105.136	99.4567	109.622	42.7185	99.3499	35.3922	42.7982	48.5241	32.6567	24.461	130.213	108.756	109.279	22.3592		T01_8256_1s T02_3719_1s T03_927_1s T05_975_1s T06_13463_1s T07_1504_1s T08_8387_1s T09_6795_1s T10_8075_1s T11_18100_1s T12_4763_1s T4A_6115_1s T4B_10220_1s T4C_11720_1s T4E_5505_1s
GRP_3214	15	0.575964	2.76123	0.699753	gi|339237841|ref|XP_003380475.1| conserved hypothetical protein [Trichinella spiralis]_x0001_		5e-71		4.30726	0	0	5.81669	7.62831	8.57789	0	6.49615	0	11.8321	10.9653	10.6732	4.88978	16.0657	0		T01_9549_1s T02_10241_1s T03_1274_1s T05_186_1s T06_12260_1s T07_15270_1s T08_12595_1s T09_12948_1s T10_3461_1s T11_6973_1s T12_1132_1s T4A_10344_1s T4B_8989_1s T4C_13855_1s T4E_8245_1s
GRP_4391	3	0.215368	7.03933	0.702786	gi|339236093|ref|XP_003379601.1| conserved hypothetical protein [Trichinella spiralis]_x0001_		0		184.715	105.136	142.365	157.647	82.5764	216.88	192.28	107.378	59.0998	115.008	146.344	157.506	67.9511	130.753	94.8572		T01_6114_1s T02_322_1s T03_5794_1s T05_9722_1s T06_6337_1s T07_13051_1s T08_4680_1s T09_11256_1s T10_10415_1s T11_12641_1s T12_12721_1s T4A_883_1s T4B_7134_1s T4C_1356_1s T4E_6299_1s
GRP_3652	1	0.248775	7.55364	0.704851	gi|339245765|ref|XP_003374516.1| hypothetical protein Tsp_03712 [Trichinella spiralis]_x0001_		0		117.787	100.049	198.913	168.087	221.602	430.559	118.854	163.168	157.081	221.024	105.014	76.9998	114.994	174.973	439.054		T01_12211_1s T02_3623_1s T03_4309_1s T05_14453_1s T06_13839_1s T07_1296_1s T08_143_1s T09_12310_1s T10_9774_1s T11_11218_1s T12_1282_1s T4A_7377_1s T4B_14700_1s T4C_836_1s T4E_2027_1s
GRP_3435	9	0.449379	3.89436	0.714191	gi|339236725|ref|XP_003379917.1| putative chitin binding Peritrophin-A domain protein [Trichinella spiralis]_x0001_		4e-26		3.81027	0	36.6569	20.433	11.6332	30.8548	15.8472	5.34977	18.041	25.0841	0	10.8257	13.9949	7.63518	11.5184		T01_8537_1s T02_14255_1s T03_14909_1s T05_16447_1s T06_12139_1s T07_931_1s T08_10061_1s T09_7818_1s T10_10914_1s T11_12848_1s T12_191_1s T4A_10102_1s T4B_12992_1s T4C_12991_1s T4E_7610_1s
GRP_4767	6	0.199643	8.09096	0.730726	gi|339246667|ref|XP_003374967.1| lung seven transmembrane receptor family protein [Trichinella spiralis]_x0001_		0		225.468	217.055	258.303	260.856	239.529	347.853	200.204	319.84	153.037	162.81	134.957	353.132	215.488	484.039	502.066		T01_8167_1s T02_12716_1s T03_9011_1s T05_5758_1s T06_5660_1s T07_11889_1s T08_5667_1s T09_1739_1s T10_4372_1s T11_9129_1s T12_456_1s T4A_4504_1s T4B_2374_1s T4C_8688_1s T4E_2616_1s
GRP_4392	14	0.432964	4.03056	0.738731	gi|339238827|ref|XP_003380968.1| conserved hypothetical protein [Trichinella spiralis]_x0001_		4e-179		27.9972	6.35904	0	18.7924	52.6353	6.27338	6.86714	17.1957	7.15419	32.1834	0	20.889	20.908	3.02226	10.8408		T01_14519_1s T02_9185_1s T03_9914_1s T05_5903_1s T06_5542_1s T07_661_1s T08_4543_1s T09_5640_1s T10_660_1s T11_12894_1s T12_4775_1s T4A_12354_1s T4B_10509_1s T4C_4689_1s T4E_1702_1s
GRP_4041	3	0.417141	2.43479	0.767	gi|339256028|ref|XP_003370757.1| conserved hypothetical protein [Trichinella spiralis]_x0001_		2e-152		13.2531	0	2.55746	8.79961	5.33982	5.12113	0	1.91063	0	5.20614	0	7.92869	3.70949	7.15799	3.38776		T01_5430_1s T02_12210_1s T03_3757_1s T05_15935_1s T06_3228_1s T07_13995_1s T08_2683_1s T09_5278_1s T10_7399_1s T11_17163_1s T12_8271_1s T4A_7034_1s T4B_12711_1s T4C_14161_1s T4E_11861_1s
GRP_4349	7	0.26395	4.79579	0.770096	gi|339238061|ref|XP_003380585.1| conserved hypothetical protein [Trichinella spiralis]_x0001_		0		27.9972	29.6755	22.733	51.7536	8.58185	8.44986	15.8472	35.5378	7.15419	7.09929	21.5088	29.8851	31.5307	62.5131	46.0735		T01_8549_1s T02_187_1s T03_17364_1s T05_5294_1s T06_9421_1s T07_600_1s T08_6092_1s T09_3941_1s T10_7387_1s T11_15617_1s T12_9209_1s T4A_638_1s T4B_1123_1s T4C_7894_1s T4E_11224_1s
GRP_3269	7	0.198039	9.22268	0.782814	gi|339251832|ref|XP_003372938.1| cathepsin x [Trichinella spiralis]_x0001_	cathepsin X (Trichinella spiralis) [C01.013]#C01A# | cathepsin V propeptide (Microcebus murinus) [I29.010]#I29#	0		964.329	530.768	169.645	508.289	859.329	215.984	492.849	534.213	534.076	188.841	299.858	1041.86	1205.58	569.139	857.781		T01_8674_1s T02_4874_1s T03_6794_1s T05_11520_1s T06_10769_1s T07_3903_1s T08_9473_1s T09_5811_1s T10_13515_1s T11_8532_1s T12_7509_1s T4A_10379_1s T4B_1633_1s T4C_2603_1s T4E_1086_1s
GRP_4796	13	0.19803	6.16503	0.788508	gi|170584665|ref|XP_001897115.1| aldehyde dehydrogenase [Brugia malayi]_x0001_		3e-32		62.6209	41.1218	34.9519	23.2668	42.1464	20.1004	64.9737	55.7905	75.8966	71.4661	91.5179	78.9819	94.2548	212.831	98.9226		T01_9870_1s T02_6444_1s T03_11478_1s T05_9735_1s T06_3625_1s T07_3599_1s T08_282_1s T09_1596_1s T10_9756_1s T11_5015_1s T12_6600_1s T4A_7786_1s T4B_9166_1s T4C_12070_1s T4E_9190_1s
GRP_3910	1	0.382419	1.64879	0.790334	gi|339249041|ref|XP_003373508.1| conserved hypothetical protein [Trichinella spiralis]_x0001_		3e-87		3.31327	2.11968	3.97827	1.78975	3.43274	1.40831	0	6.11402	0	0	0	3.35444	3.03504	6.68079	0		T01_7887_1s T02_7687_1s T03_3694_1s T05_14790_1s T06_250_1s T07_43_1s T08_9678_1s T09_11208_1s T10_7436_1s T11_6886_1s T12_4895_1s T4A_10076_1s T4B_9786_1s T4C_12614_1s T4E_4049_1s
GRP_2791	1	0.161625	8.06616	0.800883	gi|339249884|ref|XP_003373927.1| defensin-related cryptdin-related sequence 10 [Trichinella spiralis]_x0001_		1e-146		321.056	463.362	319.682	225.509	416.124	446.178	137.871	121.134	267.504	173.223	277.928	77.1522	207.394	259.278	287.96		T01_8980_1s T02_6193_1s T03_3539_1s T05_786_1s T06_175_1s T07_8926_1s T08_13990_1s T09_2577_1s T10_11629_1s T11_6232_1s T12_6860_1s T4A_2393_1s T4B_2121_1s T4C_11124_1s T4E_9432_1s
GRP_3553	11	0.135738	6.56541	0.847674	gi|193683255|ref|XP_001952847.1| PREDICTED: hypothetical protein LOC100160253 [Acyrthosiphon pisum]		2e-25		107.019	89.0266	133.272	101.121	124.151	116.89	167.453	30.188	164.546	119.268	86.457	47.4197	28.6642	54.0826	43.3633		T01_1399_1s T02_7997_1s T03_11441_1s T05_7597_1s T06_3850_1s T07_1360_1s T08_4899_1s T09_14047_1s T10_11831_1s T11_15850_1s T12_11178_1s T4A_2652_1s T4B_3746_1s T4C_13688_1s T4E_4992_1s
GRP_4724	4	0.338462	1.80241	0.855125	gi|339237317|ref|XP_003380213.1| putative zinc metalloproteinase nas-13 [Trichinella spiralis]_x0001_		4e-117		0	5.08723	8.80902	3.72865	0	1.53634	0	0	0	8.99243	0	0.914849	7.08175	7.47612	0		T01_10079_1s T02_756_1s T03_4383_1s T05_4296_1s T06_7548_1s T07_2085_1s T08_12619_1s T09_13333_1s T10_11482_1s T11_13875_1s T12_12542_1s T4A_8772_1s T4B_11071_1s T4C_1143_1s T4E_1156_1s
GRP_3008	1	0.138844	4.70354	0.873052	gi|339252062|ref|XP_003371254.1| putative kunitz/Bovine pancreatic trypsin inhibitor domain protein [Trichinella spiralis]_x0001_	chelonianin inhibitor unit 1 (Caenorhabditis briggsae) [I02.022]#I02#	0		36.6117	7.20691	34.6678	39.5237	20.9778	33.2873	23.7709	43.9445	10.8868	26.9773	34.5828	12.3505	10.7912	30.8589	12.8735		T01_426_1s T02_5059_1s T03_6161_1s T05_11782_1s T06_4369_1s T07_5727_1s T08_11310_1s T09_14428_1s T10_13082_1s T11_4266_1s T12_8077_1s T4A_9524_1s T4B_5778_1s T4C_2557_1s T4E_9832_1s
GRP_4248	6	0.101146	7.05615	0.883774	gi|339241815|ref|XP_003376833.1| putative leucine Rich repeat-containing domain protein [Trichinella spiralis]_x0001_		0		258.104	100.473	53.4225	94.7076	137.119	60.1733	124.665	130.305	104.824	219.131	153.514	54.1285	228.471	177.041	92.147		T01_13830_1s T02_16200_1s T03_7262_1s T05_2117_1s T06_10513_1s T07_14971_1s T08_2688_1s T09_1192_1s T10_3359_1s T11_6823_1s T12_10137_1s T4A_4996_1s T4B_7482_1s T4C_13825_1s T4E_3473_1s
GRP_2934	1	0.0851849	7.40281	0.894067	gi|339244747|ref|XP_003378299.1| hypothetical protein Tsp_06213 [Trichinella spiralis]_x0001_		0		291.568	97.0814	156.857	181.66	163.437	158.243	162.698	155.908	170.456	164.23	215.932	50.6216	109.936	259.755	188.359		T01_13509_1s T02_154_1s T03_17522_1s T05_8802_1s T06_14742_1s T07_12872_1s T08_4272_1s T09_4932_1s T10_7030_1s T11_1037_1s T12_8318_1s T4A_2547_1s T4B_962_1s T4C_3514_1s T4E_1137_1s
GRP_4105	14	0.150687	3.86692	0.915689	gi|339261392|ref|XP_003367929.1| conserved hypothetical protein [Trichinella spiralis]_x0001_		3e-17		0	5.51117	0	1.34231	6.48406	4.60902	16.3755	12.6102	16.4857	19.4047	10.5435	35.3741	27.8212	33.0858	23.7143		T01_10565_1s T02_1885_1s T03_5009_1s T05_4014_1s T06_1654_1s T07_13125_1s T08_16308_1s T09_9060_1s T10_10848_1s T11_9711_1s T12_3926_1s T4A_666_1s T4B_11996_1s T4C_5021_1s T4E_7390_1s
GRP_3066	1	0.0985927	5.30146	0.91787	gi|339237411|ref|XP_003380260.1| putative chitin binding Peritrophin-A domain protein [Trichinella spiralis]_x0001_		0		40.7533	44.0893	15.9131	28.3377	108.703	52.8757	27.9968	48.1479	45.4135	21.7711	33.3176	22.1088	11.8029	11.6118	74.5307		T01_12938_1s T02_7938_1s T03_6972_1s T05_8030_1s T06_15340_1s T07_14107_1s T08_16120_1s T09_13369_1s T10_5645_1s T11_8573_1s T12_13350_1s T4A_8847_1s T4B_2109_1s T4C_1424_1s T4E_3002_1s
GRP_4598	1	0.0823154	6.14453	0.923149	gi|339259126|ref|XP_003369749.1| hypothetical protein Tsp_05159 [Trichinella spiralis]_x0001_		0		14.4127	63.1665	52.57	66.6682	150.659	33.5434	27.9968	42.416	50.0793	217.711	63.2613	77.4572	73.684	78.4197	40.6531		T01_2183_1s T02_2392_1s T03_13975_1s T05_1836_1s T06_15892_1s T07_7531_1s T08_12353_1s T09_14160_1s T10_2840_1s T11_4345_1s T12_2902_1s T4A_3153_1s T4B_11178_1s T4C_702_1s T4E_9635_1s
GRP_4024	4	0.0797192	13.0973	0.923149	gi|1857755|gb|U88239.1|TSU88239 Trichinella spiralis hypothetical ORF 17.20 mRNA, partial cds		9e-137		10969.1	8126.01	3989.63	1646.57	13998.1	6517.28	13881.7	6306.23	4842.76	3750.79	9940.03	22037	14960.4	2976.93	7978.17		T01_10384_1s T02_5046_1s T03_14974_1s T05_7717_1s T06_16110_1s T07_13272_1s T08_8921_1s T09_9396_1s T10_1828_1s T11_15488_1s T12_3826_1s T4A_4400_1s T4B_13441_1s T4C_13673_1s T4E_8773_1s
GRP_2073	15	0.136117	0.151437	0.932738	gi|339232572|ref|XP_003381403.1| conserved hypothetical protein [Trichinella spiralis]_x0001_		4e-81		0	4.6633	0	0	0	0	5.81066	0	0	0	0	2.59207	0	0	0		T01_9679_1s T02_7405_1s T03_910_1s T05_13910_1s T06_1224_1s T07_13213_1s T08_15021_1s T09_319_1s T10_7659_1s T11_8780_1s T12_9881_1s T4A_728_1s T4B_4222_1s T4C_4882_1s T4E_3496_1s
GRP_1776	15	0.0574611	5.91274	0.935429	gi|309360832|emb|CAP30494.2| Protein CBR-NRF-5 [Caenorhabditis briggsae]		4e-13		116.959	55.1117	68.1989	53.0959	75.3295	57.3567	50.7112	24.4561	47.5909	64.3669	43.8611	84.471	37.2635	85.5777	21.6817		T01_12274_1s T02_6413_1s T03_9498_1s T05_9791_1s T06_4659_1s T07_9296_1s T08_7499_1s T09_15752_1s T10_13485_1s T11_11374_1s T12_15849_1s T4A_2643_1s T4B_1269_1s T4C_12260_1s T4E_7351_1s
GRP_4142	14	0.109894	2.57451	0.942194	gi|339241117|ref|XP_003376484.1| ATP-dependent RNA helicase DDX19B [Trichinella spiralis]_x0001_		0		3.81027	12.2941	13.0715	0	0	2.04845	0	0	9.0205	0	5.48264	1.98217	21.0767	9.54398	0		T01_10867_1s T02_12794_1s T03_14864_1s T05_9775_1s T06_3282_1s T07_9811_1s T08_12269_1s T09_7682_1s T10_10761_1s T11_14858_1s T12_13531_1s T4A_3876_1s T4B_14972_1s T4C_723_1s T4E_2078_1s
GRP_2680	3	0.0415116	7.00682	0.947175	gi|339247141|ref|XP_003375204.1| peptidase, S1 family [Trichinella spiralis]_x0001_		0		100.227	131.844	81.5545	137.065	153.901	145.568	182.772	117.313	227.379	96.077	85.1918	229.779	52.7759	101.007	78.596		T01_10845_1s T02_13586_1s T03_16497_1s T05_6058_1s T06_1531_1s T07_13006_1s T08_6813_1s T09_270_1s T10_1954_1s T11_14631_1s T12_189_1s T4A_8778_1s T4B_13224_1s T4C_5121_1s T4E_6555_1s
GRP_3212	3	0.0510217	6.00563	0.952571	gi|339236837|ref|XP_003379973.1| conserved hypothetical protein [Trichinella spiralis]_x0001_		1e-89		125.573	166.183	27.2795	70.6951	102.982	64.2702	80.2927	33.6271	109.179	22.2444	51.4525	16.0098	22.0883	45.1748	16.9388		T01_3586_1s T02_2878_1s T03_5686_1s T05_11186_1s T06_12470_1s T07_5141_1s T08_10190_1s T09_15508_1s T10_928_1s T11_17584_1s T12_7742_1s T4A_4775_1s T4B_10680_1s T4C_4571_1s T4E_2718_1s
GRP_3470	5	0.0344727	4.5285	0.96454			1		29.4881	20.7729	21.028	39.5237	10.2982	28.6783	16.9037	17.9599	41.6809	22.2444	19.4001	14.3326	26.135	13.3616	13.551		T01_4229_1s T02_10102_1s T03_1785_1s T05_6101_1s T06_14423_1s T07_9048_1s T08_16558_1s T09_13959_1s T10_8312_1s T11_12997_1s T12_3771_1s T4A_9824_1s T4B_13236_1s T4C_12691_1s T4E_11599_1s
GRP_4350	12	0.0341853	4.75165	0.96454	gi|339254838|ref|XP_003372642.1| hypothetical protein Tsp_11383 [Trichinella spiralis]_x0001_		1e-87		34.955	30.9473	29.837	27.2937	27.6526	27.9102	10.5648	21.017	14.3084	14.6719	36.2698	32.1722	23.7745	39.2894	19.649		T01_8890_1s T02_4280_1s T03_8582_1s T05_9467_1s T06_9368_1s T07_10234_1s T08_8968_1s T09_15712_1s T10_6601_1s T11_12216_1s T12_15040_1s T4A_10001_1s T4B_6327_1s T4C_91_1s T4E_4056_1s
GRP_3598	3	0.030211	7.95074	0.965995	gi|339256696|ref|XP_003370224.1| hypothetical protein Tsp_10833 [Trichinella spiralis]_x0001_		0		304.49	164.487	324.513	213.726	258.028	665.235	30.1098	217.048	227.69	414.125	153.514	141.192	138.6	173.86	262.213		T01_3735_1s T02_3557_1s T03_2213_1s T05_12591_1s T06_15819_1s T07_9184_1s T08_8396_1s T09_4550_1s T10_6340_1s T11_2043_1s T12_9706_1s T4A_7165_1s T4B_1014_1s T4C_8934_1s T4E_3025_1s
GRP_2083	1	0.0227235	8.11447	0.97296	gi|339259436|ref|XP_003368904.1| conserved hypothetical protein [Trichinella spiralis]_x0001_		1e-139		505.606	200.946	92.0685	424.767	434.814	195.371	101.951	453.202	376.684	468.553	189.362	42.6929	319.522	181.336	156.514		T01_8995_1s T02_8532_1s T03_10715_1s T05_9054_1s T06_15043_1s T07_4157_1s T08_7752_1s T09_13795_1s T10_10719_1s T11_536_1s T12_3190_1s T4A_1486_1s T4B_19_1s T4C_9482_1s T4E_9585_1s
GRP_2543	1	0.00924849	7.43102	0.983519	gi|339240513|ref|XP_003376182.1| hypothetical protein Tsp_00438 [Trichinella spiralis]_x0001_		3e-77		322.547	85.2111	138.671	134.977	156.571	149.793	207.599	139.476	171.078	207.772	93.6267	129.756	168.276	209.968	267.633		T01_4093_1s T02_3260_1s T03_10099_1s T05_9598_1s T06_10199_1s T07_2592_1s T08_3890_1s T09_7702_1s T10_2265_1s T11_7578_1s T12_9686_1s T4A_4761_1s T4B_1912_1s T4C_13877_1s T4E_865_1s
