# Supplementary material for: Phylogenomic and biogeographic reconstruction of the Trichinella complex
Source: Nat Commun. 2016 Feb 1;7:10513. doi: 10.1038/ncomms10513 (PMC4740406; doi:10.1038/ncomms10513)
Supplement: Supplementary Data 2 — Syntenic correlation matrix and dendrogram for Trichinella taxa. [file ncomms10513-s3.xlsx]

## Sheet: Primer pairs
Supplementary Data 2 | Syntenic correlation matrix and dendrogram for Trichinella taxa
		T1	T2	T3	T4.1	T4.2	T4.3	T4.4	T4.5	T5	T6	T7	T8	T9	T10	T11	T12
	T1	1	0.118	0.101	0.064	0.074	0.057	0.069	0.162	0.118	0.085	0.129	0.1	0.099	0.111	0.054	0.098
	T2	0.118	1	0.162	0.093	0.147	0.077	0.102	0.191	0.189	0.146	0.115	0.121	0.134	0.129	0.11	0.148
	T3	0.101	0.162	1	0.075	0.09	0.066	0.084	0.191	0.183	0.125	0.141	0.173	0.162	0.137	0.05	0.113
	T4.1	0.064	0.093	0.075	1	0.24	0.202	0.142	0.205	0.083	0.068	0.082	0.057	0.058	0.143	0.076	0.071
	T4.2	0.074	0.147	0.09	0.24	1	0.278	0.2	0.317	0.116	0.084	0.121	0.089	0.094	0.212	0.091	0.088
	T4.3	0.057	0.077	0.066	0.202	0.278	1	0.13	0.181	0.078	0.064	0.07	0.051	0.054	0.13	0.07	0.066
	T4.4	0.069	0.102	0.084	0.142	0.2	0.13	1	0.203	0.09	0.07	0.078	0.061	0.072	0.139	0.092	0.08
	T4.5	0.162	0.191	0.191	0.205	0.317	0.181	0.203	1	0.226	0.166	0.136	0.145	0.153	0.173	0.178	0.198
	T5	0.118	0.189	0.183	0.083	0.116	0.078	0.09	0.226	1	0.144	0.159	0.16	0.161	0.163	0.086	0.157
	T6	0.085	0.146	0.125	0.068	0.084	0.064	0.07	0.166	0.144	1	0.14	0.118	0.128	0.128	0.062	0.114
	T7	0.129	0.115	0.141	0.082	0.121	0.07	0.078	0.136	0.159	0.14	1	0.117	0.119	0.093	0.103	0.151
	T8	0.1	0.121	0.173	0.057	0.089	0.051	0.061	0.145	0.16	0.118	0.117	1	0.114	0.096	0.065	0.135
	T9	0.099	0.134	0.162	0.058	0.094	0.054	0.072	0.153	0.161	0.128	0.119	0.114	1	0.11	0.079	0.127
	T10	0.111	0.129	0.137	0.143	0.212	0.13	0.139	0.173	0.163	0.128	0.093	0.096	0.11	1	0.173	0.129
	T11	0.054	0.11	0.05	0.076	0.091	0.07	0.092	0.178	0.086	0.062	0.103	0.065	0.079	0.173	1	0.055
	T12	0.098	0.148	0.113	0.071	0.088	0.066	0.08	0.198	0.157	0.114	0.151	0.135	0.127	0.129	0.055	1
