# Supplementary material for: Phylogenomic and biogeographic reconstruction of the Trichinella complex
Source: Nat Commun. 2016 Feb 1;7:10513. doi: 10.1038/ncomms10513 (PMC4740406; doi:10.1038/ncomms10513)
Supplement: Supplementary Data 3 — Single copy orthologs (SCO) that are differentially transcribed between encapsulated and non-encapsulated clades of Trichinella. [file ncomms10513-s4.xlsx]

## Sheet: SCOs
Supplementary Data 3 | Single copy orthologs (SCO) that are differentially transcribed between encapsulated and non-encapsulated clades of Trichinella
Blue	Differential transcription in non-encapsulated clade in comparison to encapsulated one
	Negative fold change values mean differential transcription in encapsulated clade in comparison to non-encapsulated one
	Positive fold change values mean differential transcription in non-encapsulated clade in comparison to encapsulated one
SCO identifier	Fold Change	Abundancy median	FDR	Gene Identifiers	Database	Description	E-value
GRP_2834	-3.17972	8.09809	1.90335e-10	T1_14723_1s|T2_13006_1s|T3_16054_1s|T4Gar_6557_1s|T4Kam_14346_1s|T4Kaz_8308_1s|T4Aus_9415_1s|T5_12712_1s|T6_6075_1s|T7_4523_1s|T8_11951_1s|T9_1119_1s|T10_8253_1s|T11_15817_1s|T12_2249_1s	NR	gi|339232690|ref|XP_003381462.1| chromobox protein
GRP_2050	-2.52479	7.10119	2.25726e-08	T1_1919_1s|T2_10301_1s|T3_4393_1s|T4Gar_9969_1s|T4Kam_12545_1s|T4Kaz_8011_1s|T4Aus_5588_1s|T5_3924_1s|T6_8326_1s|T7_13726_1s|T8_14770_1s|T9_12612_1s|T10_12302_1s|T11_6484_1s|T12_7150_1s	NR	gi|339251562|ref|XP_003372803.1| hypothetical protein Tsp_10365
GRP_2699	-2.40099	8.72428	5.12328e-08	T1_2261_1s|T2_6775_1s|T3_8280_1s|T4Gar_4584_1s|T4Kam_4283_1s|T4Kaz_8183_1s|T4Aus_4906_1s|T5_5204_1s|T6_5721_1s|T7_5940_1s|T8_15450_1s|T9_1561_1s|T10_9009_1s|T11_10168_1s|T12_9193_1s	NR	gi|339259076|ref|XP_003369724.1| Fox-1-like protein
GRP_4683	-3.00841	5.09212	8.98193e-08	T1_12741_1s|T2_10076_1s|T3_14262_1s|T4Gar_13522_1s|T4Kam_14882_1s|T4Kaz_12216_1s|T4Aus_10850_1s|T5_11101_1s|T6_14819_1s|T7_10050_1s|T8_12640_1s|T9_13969_1s|T10_12849_1s|T11_4038_1s|T12_10523_1s	NR	gi|339242329|ref|XP_003377090.1| conserved hypothetical protein
GRP_4444	-2.49526	8.06987	3.9778e-07	T1_4696_1s|T2_13382_1s|T3_8887_1s|T4Gar_12930_1s|T4Kam_2520_1s|T4Kaz_7161_1s|T4Aus_4339_1s|T5_15089_1s|T6_11516_1s|T7_3381_1s|T8_16482_1s|T9_13968_1s|T10_3122_1s|T11_10796_1s|T12_3869_1s	SWISS	sp|Q498J9|MBLC1_XENLA Metallo-beta-lactamase domain-containing protein 1 OS=Xenopus laevis GN=mblac1 PE=2 SV=2
GRP_4309	-2.50739	6.08401	6.20368e-07	T1_12813_1s|T2_14163_1s|T3_1472_1s|T4Gar_8830_1s|T4Kam_12494_1s|T4Kaz_9444_1s|T4Aus_525_1s|T5_16282_1s|T6_3876_1s|T7_8205_1s|T8_2969_1s|T9_5063_1s|T10_1047_1s|T11_11795_1s|T12_6043_1s	NR	gi|339249125|ref|XP_003373550.1| histone deacetylase 2
GRP_2192	-2.23671	6.88947	1.29528e-06	T1_989_1s|T2_15989_1s|T3_8258_1s|T4Gar_13750_1s|T4Kam_8797_1s|T4Kaz_6048_1s|T4Aus_9929_1s|T5_2974_1s|T6_1460_1s|T7_2376_1s|T8_14550_1s|T9_7275_1s|T10_11428_1s|T11_382_1s|T12_14622_1s	NR	gi|339245273|ref|XP_003378562.1| putative phosphatidylinositol 4,5-bisphosphate 5-phosphatase A
GRP_4430	-2.4088	7.25245	2.73274e-06	T1_391_1s|T2_13110_1s|T3_532_1s|T4Gar_2028_1s|T4Kam_10793_1s|T4Kaz_4377_1s|T4Aus_6529_1s|T5_13109_1s|T6_4705_1s|T7_12740_1s|T8_15947_1s|T9_12114_1s|T10_12502_1s|T11_252_1s|T12_16489_1s	SWISS	sp|Q6P3W7|SCYL2_HUMAN SCY1-like protein 2 OS=Homo sapiens GN=SCYL2 PE=1 SV=1
GRP_3004	-2.44895	6.5315	4.82338e-06	T1_8485_1s|T2_3613_1s|T3_7937_1s|T4Gar_13878_1s|T4Kam_4349_1s|T4Kaz_4237_1s|T4Aus_1500_1s|T5_7972_1s|T6_9189_1s|T7_4783_1s|T8_10641_1s|T9_15226_1s|T10_7940_1s|T11_14980_1s|T12_16817_1s	NR	gi|339252048|ref|XP_003371247.1| conserved hypothetical protein
GRP_3656	-1.9476	7.5154	1.56806e-05	T1_11357_1s|T2_3890_1s|T3_13058_1s|T4Gar_10566_1s|T4Kam_11229_1s|T4Kaz_545_1s|T4Aus_5276_1s|T5_16338_1s|T6_5441_1s|T7_245_1s|T8_10895_1s|T9_1068_1s|T10_8189_1s|T11_16997_1s|T12_660_1s	NR	gi|339245839|ref|XP_003374553.1| three prime repair exonuclease 1
GRP_2426	-2.22639	6.07522	1.77722e-05	T1_2951_1s|T2_6144_1s|T3_10287_1s|T4Gar_4477_1s|T4Kam_10297_1s|T4Kaz_3203_1s|T4Aus_8261_1s|T5_10537_1s|T6_1410_1s|T7_12893_1s|T8_14497_1s|T9_12119_1s|T10_10172_1s|T11_2341_1s|T12_15073_1s	KEGG	tsp:Tsp_00136 hypothetical protein
GRP_2763	-2.34213	8.40655	2.05827e-05	T1_9768_1s|T2_9488_1s|T3_17680_1s|T4Gar_6348_1s|T4Kam_8893_1s|T4Kaz_3603_1s|T4Aus_390_1s|T5_15878_1s|T6_1150_1s|T7_3691_1s|T8_16141_1s|T9_6761_1s|T10_4829_1s|T11_17081_1s|T12_4297_1s	NR	gi|339249833|ref|XP_003373904.1| conserved hypothetical protein
GRP_1946	-2.19006	7.85658	3.07368e-05	T1_4203_1s|T2_3922_1s|T3_17081_1s|T4Gar_6553_1s|T4Kam_9296_1s|T4Kaz_873_1s|T4Aus_4120_1s|T5_3819_1s|T6_487_1s|T7_7832_1s|T8_15532_1s|T9_1618_1s|T10_1070_1s|T11_17673_1s|T12_7449_1s	NR	gi|339250024|ref|XP_003373997.1| conserved hypothetical protein
GRP_3925	-3.20281	10.5542	3.07368e-05	T1_12229_1s|T2_12558_1s|T3_7200_1s|T4Gar_8213_1s|T4Kam_1270_1s|T4Kaz_10774_1s|T4Aus_6189_1s|T5_2295_1s|T6_8071_1s|T7_10376_1s|T8_5213_1s|T9_7330_1s|T10_946_1s|T11_3840_1s|T12_5483_1s	NR	gi|339255862|ref|XP_003370674.1| putative RNA recognition motif protein
GRP_4153	-2.30315	9.80705	3.22877e-05	T1_5007_1s|T2_11338_1s|T3_15376_1s|T4Gar_631_1s|T4Kam_13988_1s|T4Kaz_9819_1s|T4Aus_9005_1s|T5_7944_1s|T6_3664_1s|T7_987_1s|T8_13715_1s|T9_6801_1s|T10_12238_1s|T11_2653_1s|T12_9223_1s	SWISS	sp|Q5R8Z6|MCFD2_PONAB Multiple coagulation factor deficiency protein 2 homolog OS=Pongo abelii GN=MCFD2 PE=2 SV=1
GRP_2879	-2.4728	9.39409	3.33841e-05	T1_12799_1s|T2_3955_1s|T3_11938_1s|T4Gar_11535_1s|T4Kam_12926_1s|T4Kaz_7168_1s|T4Aus_2353_1s|T5_7591_1s|T6_466_1s|T7_11988_1s|T8_11654_1s|T9_14776_1s|T10_8217_1s|T11_13633_1s|T12_15346_1s	SWISS	sp|Q08289|CACB2_HUMAN Voltage-dependent L-type calcium channel subunit beta-2 OS=Homo sapiens GN=CACNB2 PE=1 SV=3
GRP_2410	-1.93904	8.46076	3.87931e-05	T1_7558_1s|T2_3014_1s|T3_12824_1s|T4Gar_10154_1s|T4Kam_11575_1s|T4Kaz_6488_1s|T4Aus_4997_1s|T5_8510_1s|T6_5779_1s|T7_14857_1s|T8_5088_1s|T9_2336_1s|T10_5139_1s|T11_8306_1s|T12_13834_1s	NR	gi|339240157|ref|XP_003376004.1| density-regulated protein
GRP_4150	-1.97648	8.34978	3.87931e-05	T1_7684_1s|T2_14214_1s|T3_2755_1s|T4Gar_790_1s|T4Kam_14645_1s|T4Kaz_2395_1s|T4Aus_2918_1s|T5_14267_1s|T6_12153_1s|T7_4390_1s|T8_11377_1s|T9_7518_1s|T10_11542_1s|T11_7584_1s|T12_3901_1s	NR	gi|339253288|ref|XP_003371867.1| CPL domain protein
GRP_1863	-2.52737	6.07961	5.45921e-05	T1_11387_1s|T2_2722_1s|T3_16432_1s|T4Gar_4170_1s|T4Kam_7547_1s|T4Kaz_106_1s|T4Aus_8344_1s|T5_14347_1s|T6_13640_1s|T7_3321_1s|T8_9585_1s|T9_6694_1s|T10_2385_1s|T11_6631_1s|T12_5362_1s	NR	gi|339242985|ref|XP_003377418.1| phosphatidylethanolamine-binding protein
GRP_3969	-2.48504	8.67799	5.88683e-05	T1_15466_1s|T2_11463_1s|T3_8228_1s|T4Gar_3363_1s|T4Kam_3681_1s|T4Kaz_11528_1s|T4Aus_116_1s|T5_12431_1s|T6_11216_1s|T7_11276_1s|T8_2155_1s|T9_5047_1s|T10_6483_1s|T11_14280_1s|T12_8202_1s	NR	gi|339236915|ref|XP_003380012.1| ring canal kelch protein
GRP_4192	-2.13747	7.76571	7.32722e-05	T1_15480_1s|T2_8603_1s|T3_12529_1s|T4Gar_13167_1s|T4Kam_2558_1s|T4Kaz_11038_1s|T4Aus_11682_1s|T5_8128_1s|T6_6124_1s|T7_4239_1s|T8_1703_1s|T9_7814_1s|T10_481_1s|T11_11425_1s|T12_13768_1s	NR	gi|339254476|ref|XP_003372461.1| conserved hypothetical protein
GRP_4909	-1.77058	7.64201	8.07506e-05	T1_9064_1s|T2_15542_1s|T3_6278_1s|T4Gar_8595_1s|T4Kam_2981_1s|T4Kaz_13952_1s|T4Aus_5876_1s|T5_7809_1s|T6_16743_1s|T7_13013_1s|T8_672_1s|T9_8402_1s|T10_13402_1s|T11_7577_1s|T12_9260_1s	SWISS	sp|Q9HC07|TM165_HUMAN Transmembrane protein 165 OS=Homo sapiens GN=TMEM165 PE=1 SV=1
GRP_1952	-2.00685	5.90571	0.000133813	T1_1013_1s|T2_8101_1s|T3_11745_1s|T4Gar_7557_1s|T4Kam_11556_1s|T4Kaz_10496_1s|T4Aus_6755_1s|T5_12483_1s|T6_5024_1s|T7_11420_1s|T8_3910_1s|T9_14092_1s|T10_1644_1s|T11_15463_1s|T12_14716_1s	SWISS	sp|Q22910|HM31_CAEEL Homeobox protein ceh-31 OS=Caenorhabditis elegans GN=ceh-31 PE=4 SV=2
GRP_2459	-4.57345	5.15276	0.000137915	T1_6986_1s|T2_5414_1s|T3_191_1s|T4Gar_7823_1s|T4Kam_15461_1s|T4Kaz_5381_1s|T4Aus_11433_1s|T5_8392_1s|T6_16604_1s|T7_12955_1s|T8_2578_1s|T9_11546_1s|T10_11059_1s|T11_15199_1s|T12_16516_1s	NR	gi|339252660|ref|XP_003371553.1| innexin superfamily
GRP_3626	-1.99273	8.01053	0.000168995	T1_12387_1s|T2_6354_1s|T3_1913_1s|T4Gar_1266_1s|T4Kam_6110_1s|T4Kaz_1107_1s|T4Aus_109_1s|T5_12743_1s|T6_14311_1s|T7_13264_1s|T8_5785_1s|T9_8709_1s|T10_976_1s|T11_16394_1s|T12_3910_1s	SWISS	sp|O94898|LRIG2_HUMAN Leucine-rich repeats and immunoglobulin-like domains protein 2 OS=Homo sapiens GN=LRIG2 PE=2 SV=3
GRP_2136	-2.03806	6.72381	0.000177245	T1_15083_1s|T2_14941_1s|T3_1765_1s|T4Gar_2808_1s|T4Kam_10948_1s|T4Kaz_11144_1s|T4Aus_5034_1s|T5_7339_1s|T6_9071_1s|T7_3223_1s|T8_2055_1s|T9_5545_1s|T10_4768_1s|T11_5649_1s|T12_14539_1s	NR	gi|339245169|ref|XP_003378510.1| hypothetical protein Tsp_06426
GRP_2095	-3.15952	9.5009	0.00017747	T1_7690_1s|T2_13819_1s|T3_14192_1s|T4Gar_4819_1s|T4Kam_14393_1s|T4Kaz_2225_1s|T4Aus_9671_1s|T5_1314_1s|T6_16396_1s|T7_4586_1s|T8_9667_1s|T9_3132_1s|T10_6888_1s|T11_9158_1s|T12_8369_1s	NR	gi|339233410|ref|XP_003381822.1| malaria antigen
GRP_3720	-2.12884	7.01518	0.000189098	T1_15767_1s|T2_6293_1s|T3_9157_1s|T4Gar_8067_1s|T4Kam_12103_1s|T4Kaz_10607_1s|T4Aus_7727_1s|T5_2476_1s|T6_10731_1s|T7_14057_1s|T8_3785_1s|T9_2188_1s|T10_13572_1s|T11_3635_1s|T12_7812_1s	NR	gi|339240321|ref|XP_003376086.1| conserved hypothetical protein
GRP_2832	-2.20446	7.92364	0.000234828	T1_10214_1s|T2_15848_1s|T3_1282_1s|T4Gar_1077_1s|T4Kam_2296_1s|T4Kaz_8954_1s|T4Aus_7481_1s|T5_4247_1s|T6_4565_1s|T7_2124_1s|T8_4312_1s|T9_8248_1s|T10_7345_1s|T11_17580_1s|T12_1882_1s	NR	gi|339232696|ref|XP_003381465.1| LBP / BPI / CETP family domain protein
GRP_4797	-1.54271	7.98644	0.000234828	T1_9397_1s|T2_11245_1s|T3_15286_1s|T4Gar_13261_1s|T4Kam_8803_1s|T4Kaz_9447_1s|T4Aus_10461_1s|T5_15958_1s|T6_7657_1s|T7_12356_1s|T8_11992_1s|T9_15310_1s|T10_8326_1s|T11_8546_1s|T12_4278_1s	SWISS	sp|Q9NXW9|ALKB4_HUMAN Alpha-ketoglutarate-dependent dioxygenase alkB homolog 4 OS=Homo sapiens GN=ALKBH4 PE=1 SV=1
GRP_2014	-2.21821	8.70873	0.000317062	T1_4614_1s|T2_628_1s|T3_13711_1s|T4Gar_11361_1s|T4Kam_8401_1s|T4Kaz_5783_1s|T4Aus_7079_1s|T5_16261_1s|T6_559_1s|T7_14886_1s|T8_11519_1s|T9_2961_1s|T10_12596_1s|T11_8368_1s|T12_13641_1s	SWISS	sp|Q4KLU2|PRP39_XENLA Pre-mRNA-processing factor 39 OS=Xenopus laevis GN=prpf39 PE=2 SV=1
GRP_2053	-2.16713	7.7691	0.000318955	T1_12667_1s|T2_14209_1s|T3_14820_1s|T4Gar_9658_1s|T4Kam_14131_1s|T4Kaz_5927_1s|T4Aus_10727_1s|T5_273_1s|T6_3551_1s|T7_4093_1s|T8_8024_1s|T9_14015_1s|T10_3838_1s|T11_4226_1s|T12_16346_1s	SWISS	sp|Q5ZHV2|NAA35_CHICK N-alpha-acetyltransferase 35, NatC auxiliary subunit OS=Gallus gallus GN=NAA35 PE=2 SV=1
GRP_3607	-2.18886	6.81709	0.000356629	T1_4225_1s|T2_8950_1s|T3_16564_1s|T4Gar_4357_1s|T4Kam_9991_1s|T4Kaz_10034_1s|T4Aus_9101_1s|T5_15208_1s|T6_3135_1s|T7_10194_1s|T8_6959_1s|T9_2748_1s|T10_6151_1s|T11_15500_1s|T12_10944_1s	SWISS	sp|Q9GUC9|YFEF9_CAEEL Uncharacterized protein F14F9.5 OS=Caenorhabditis elegans GN=F14F9.5 PE=1 SV=2
GRP_2235	-2.10194	8.42611	0.000390084	T1_15974_1s|T2_3152_1s|T3_9865_1s|T4Gar_5282_1s|T4Kam_7751_1s|T4Kaz_7473_1s|T4Aus_1489_1s|T5_11754_1s|T6_11081_1s|T7_6451_1s|T8_15023_1s|T9_11154_1s|T10_10160_1s|T11_6279_1s|T12_15746_1s	SWISS	sp|Q17N72|CALYP_AEDAE Ubiquitin carboxyl-terminal hydrolase calypso OS=Aedes aegypti GN=calypso PE=3 SV=1
GRP_2262	-1.71462	6.7637	0.000404856	T1_14734_1s|T2_8053_1s|T3_5083_1s|T4Gar_13256_1s|T4Kam_10936_1s|T4Kaz_13853_1s|T4Aus_487_1s|T5_16367_1s|T6_5688_1s|T7_3445_1s|T8_11958_1s|T9_11045_1s|T10_9884_1s|T11_16971_1s|T12_16135_1s	SWISS	sp|Q8IS44|DRD2L_DROME Dopamine D2-like receptor OS=Drosophila melanogaster GN=D2R PE=2 SV=1
GRP_2603	-2.57544	9.56096	0.000411164	T1_4910_1s|T2_569_1s|T3_9322_1s|T4Gar_8786_1s|T4Kam_6179_1s|T4Kaz_2587_1s|T4Aus_3809_1s|T5_5446_1s|T6_4653_1s|T7_9167_1s|T8_4028_1s|T9_9565_1s|T10_9251_1s|T11_18211_1s|T12_5992_1s	NR	gi|339247557|ref|XP_003375412.1| putative general transcription factor 3C polypeptide 3
GRP_3172	-1.80722	9.17224	0.000412938	T1_10472_1s|T2_13063_1s|T3_11210_1s|T4Gar_3204_1s|T4Kam_3353_1s|T4Kaz_1691_1s|T4Aus_5955_1s|T5_10104_1s|T6_6384_1s|T7_137_1s|T8_7086_1s|T9_8347_1s|T10_3230_1s|T11_18122_1s|T12_6916_1s	SWISS	sp|Q24572|CAF1_DROME Probable histone-binding protein Caf1 OS=Drosophila melanogaster GN=Caf1 PE=1 SV=1
GRP_1781	-1.80958	8.91458	0.000474554	T1_12268_1s|T2_6167_1s|T3_14826_1s|T4Gar_12676_1s|T4Kam_4977_1s|T4Kaz_9901_1s|T4Aus_3622_1s|T5_363_1s|T6_5544_1s|T7_5071_1s|T8_1473_1s|T9_12846_1s|T10_8182_1s|T11_5893_1s|T12_11912_1s	SWISS	sp|Q92889|XPF_HUMAN DNA repair endonuclease XPF OS=Homo sapiens GN=ERCC4 PE=1 SV=3
GRP_4666	-1.8373	8.87587	0.000577478	T1_1586_1s|T2_10565_1s|T3_15837_1s|T4Gar_14057_1s|T4Kam_6224_1s|T4Kaz_9800_1s|T4Aus_312_1s|T5_1140_1s|T6_2782_1s|T7_486_1s|T8_2231_1s|T9_13498_1s|T10_8452_1s|T11_16616_1s|T12_7298_1s	SWISS	sp|Q8SX83|SPEN_DROME Protein split ends OS=Drosophila melanogaster GN=spen PE=1 SV=2
GRP_2531	-1.83654	7.33761	0.000671218	T1_11207_1s|T2_3423_1s|T3_6204_1s|T4Gar_10349_1s|T4Kam_64_1s|T4Kaz_4992_1s|T4Aus_30_1s|T5_15548_1s|T6_8124_1s|T7_3475_1s|T8_3191_1s|T9_8104_1s|T10_9718_1s|T11_6305_1s|T12_16992_1s	SWISS	sp|Q9P2N6|KANL3_HUMAN KAT8 regulatory NSL complex subunit 3 OS=Homo sapiens GN=KANSL3 PE=1 SV=2
GRP_3346	-1.44862	10.5042	0.000713293	T1_12944_1s|T2_4660_1s|T3_16014_1s|T4Gar_10655_1s|T4Kam_4594_1s|T4Kaz_9641_1s|T4Aus_9106_1s|T5_12832_1s|T6_462_1s|T7_9883_1s|T8_15312_1s|T9_13465_1s|T10_5062_1s|T11_4755_1s|T12_15422_1s	SWISS	sp|Q6NSQ7|LTV1_MOUSE Protein LTV1 homolog OS=Mus musculus GN=Ltv1 PE=2 SV=2
GRP_4583	-1.9473	7.49617	0.000723911	T1_1479_1s|T2_12175_1s|T3_12239_1s|T4Gar_2650_1s|T4Kam_9836_1s|T4Kaz_5348_1s|T4Aus_1053_1s|T5_3163_1s|T6_16849_1s|T7_13546_1s|T8_13219_1s|T9_5843_1s|T10_12328_1s|T11_5514_1s|T12_4839_1s	SWISS	sp|Q3UQ28|PXDN_MOUSE Peroxidasin homolog OS=Mus musculus GN=Pxdn PE=2 SV=2
GRP_2897	-1.38066	7.96636	0.000835984	T1_16184_1s|T2_27_1s|T3_8880_1s|T4Gar_1365_1s|T4Kam_8627_1s|T4Kaz_4430_1s|T4Aus_5584_1s|T5_4898_1s|T6_9077_1s|T7_6713_1s|T8_12009_1s|T9_9783_1s|T10_12538_1s|T11_1119_1s|T12_8628_1s	SWISS	sp|P55102|INHBA_HORSE Inhibin beta A chain OS=Equus caballus GN=INHBA PE=2 SV=1
GRP_4879	-1.55185	8.53436	0.000909098	T1_548_1s|T2_9443_1s|T3_9459_1s|T4Gar_7016_1s|T4Kam_15424_1s|T4Kaz_656_1s|T4Aus_10018_1s|T5_1728_1s|T6_1738_1s|T7_12389_1s|T8_4125_1s|T9_5500_1s|T10_13143_1s|T11_1267_1s|T12_12287_1s	SWISS	sp|Q8IWB9|TEX2_HUMAN Testis-expressed sequence 2 protein OS=Homo sapiens GN=TEX2 PE=1 SV=2
GRP_3931	-2.47254	6.66428	0.000914981	T1_14427_1s|T2_6672_1s|T3_13325_1s|T4Gar_10106_1s|T4Kam_9194_1s|T4Kaz_13899_1s|T4Aus_8729_1s|T5_9145_1s|T6_8446_1s|T7_722_1s|T8_10858_1s|T9_12443_1s|T10_8723_1s|T11_7147_1s|T12_14377_1s	SWISS	sp|A8TX70|CO6A5_HUMAN Collagen alpha-5(VI) chain OS=Homo sapiens GN=COL6A5 PE=1 SV=1
GRP_1733	-2.41471	11.662	0.000945795	T1_13484_1s|T2_7911_1s|T3_959_1s|T4Gar_7722_1s|T4Kam_14778_1s|T4Kaz_13316_1s|T4Aus_696_1s|T5_1443_1s|T6_2607_1s|T7_1312_1s|T8_8791_1s|T9_8643_1s|T10_12736_1s|T11_8619_1s|T12_10482_1s	SWISS	sp|O45405|EXL1_CAEEL Chloride intracellular channel exl-1 OS=Caenorhabditis elegans GN=exl-1 PE=2 SV=2
GRP_4720	-1.76485	6.77404	0.000945795	T1_14106_1s|T2_14882_1s|T3_8787_1s|T4Gar_8166_1s|T4Kam_14227_1s|T4Kaz_12402_1s|T4Aus_4576_1s|T5_14749_1s|T6_4264_1s|T7_11976_1s|T8_2492_1s|T9_880_1s|T10_7004_1s|T11_9641_1s|T12_7766_1s	SWISS	sp|Q6A4L1|S12A8_XENLA Solute carrier family 12 member 8 OS=Xenopus laevis GN=slc12a8 PE=2 SV=1
GRP_3300	3.2221	8.54164	6.22769e-17	T1_1644_1s|T2_4214_1s|T3_16937_1s|T4Gar_12718_1s|T4Kam_2188_1s|T4Kaz_6732_1s|T4Aus_4837_1s|T5_10188_1s|T6_10499_1s|T7_11676_1s|T8_3650_1s|T9_3442_1s|T10_2546_1s|T11_18064_1s|T12_12416_1s	NR	gi|339244021|ref|XP_003377936.1| sperm-specific protein
GRP_4561	7.66946	1.74002	7.30592e-10	T1_2179_1s|T2_7419_1s|T3_1143_1s|T4Gar_12115_1s|T4Kam_14715_1s|T4Kaz_12828_1s|T4Aus_2403_1s|T5_4515_1s|T6_11324_1s|T7_4257_1s|T8_7729_1s|T9_5211_1s|T10_1879_1s|T11_8894_1s|T12_11787_1s	NR	gi|339244313|ref|XP_003378082.1| tetraspanin family protein
GRP_1979	2.41423	7.21863	2.47624e-08	T1_5098_1s|T2_14345_1s|T3_203_1s|T4Gar_10505_1s|T4Kam_7949_1s|T4Kaz_4253_1s|T4Aus_11633_1s|T5_2043_1s|T6_3076_1s|T7_8342_1s|T8_4331_1s|T9_779_1s|T10_6624_1s|T11_13207_1s|T12_16618_1s	NR	gi|339250228|ref|XP_003374099.1| Bis(5'-nucleosyl)-tetraphosphatase
GRP_3016	2.02254	8.14932	5.12328e-08	T1_6079_1s|T2_4284_1s|T3_3744_1s|T4Gar_4529_1s|T4Kam_8089_1s|T4Kaz_13495_1s|T4Aus_10821_1s|T5_2424_1s|T6_10913_1s|T7_10306_1s|T8_4605_1s|T9_4284_1s|T10_2276_1s|T11_11749_1s|T12_3539_1s	NR	gi|339253156|ref|XP_003371801.1| FACT complex subunit SPT16
GRP_3591	2.46819	10.4518	5.12328e-08	T1_8097_1s|T2_4254_1s|T3_17805_1s|T4Gar_7491_1s|T4Kam_3528_1s|T4Kaz_12743_1s|T4Aus_2204_1s|T5_914_1s|T6_3909_1s|T7_8253_1s|T8_6971_1s|T9_2133_1s|T10_12962_1s|T11_1409_1s|T12_5733_1s	NR	gi|339256700|ref|XP_003370226.1| conserved hypothetical protein
GRP_2965	2.60377	7.57086	6.3006e-08	T1_6984_1s|T2_6518_1s|T3_12092_1s|T4Gar_10043_1s|T4Kam_178_1s|T4Kaz_2306_1s|T4Aus_1401_1s|T5_1726_1s|T6_6347_1s|T7_6856_1s|T8_14895_1s|T9_3551_1s|T10_1359_1s|T11_8407_1s|T12_16668_1s	NR	gi|339241717|ref|XP_003376784.1| TonB-dependent receptor
GRP_2100	6.5204	5.21966	7.99627e-07	T1_5815_1s|T2_7298_1s|T3_6577_1s|T4Gar_9994_1s|T4Kam_4659_1s|T4Kaz_11837_1s|T4Aus_11232_1s|T5_6357_1s|T6_16455_1s|T7_10745_1s|T8_11381_1s|T9_12924_1s|T10_506_1s|T11_16883_1s|T12_13962_1s	SWISS	sp|Q12913|PTPRJ_HUMAN Receptor-type tyrosine-protein phosphatase eta OS=Homo sapiens GN=PTPRJ PE=1 SV=3
GRP_3922	4.99831	2.35335	1.17402e-06	T1_5041_1s|T2_986_1s|T3_9062_1s|T4Gar_12928_1s|T4Kam_12142_1s|T4Kaz_6771_1s|T4Aus_3415_1s|T5_14264_1s|T6_4022_1s|T7_10744_1s|T8_918_1s|T9_8298_1s|T10_7304_1s|T11_14106_1s|T12_3577_1s	-	No annotation hits
GRP_2253	5.29453	2.89103	2.7504e-06	T1_6241_1s|T2_13448_1s|T3_7568_1s|T4Gar_3137_1s|T4Kam_6384_1s|T4Kaz_8245_1s|T4Aus_1372_1s|T5_10843_1s|T6_10502_1s|T7_669_1s|T8_8428_1s|T9_6381_1s|T10_5379_1s|T11_499_1s|T12_10571_1s	NR	gi|339237073|ref|XP_003380091.1| hypothetical protein Tsp_05799
GRP_4004	1.86191	8.30455	2.85399e-06	T1_368_1s|T2_12081_1s|T3_4176_1s|T4Gar_12408_1s|T4Kam_13250_1s|T4Kaz_11576_1s|T4Aus_7604_1s|T5_15981_1s|T6_2664_1s|T7_63_1s|T8_1562_1s|T9_544_1s|T10_4669_1s|T11_295_1s|T12_8249_1s	NR	gi|339261416|ref|XP_003367917.1| conserved hypothetical protein [Trichinella spiralis]gi|316961244|gb|EFV48218.1| conserved hypothetical protein [Trichinella spiralis]
GRP_2143	2.3118	8.59548	4.37615e-06	T1_13488_1s|T2_10242_1s|T3_8940_1s|T4Gar_11537_1s|T4Kam_6793_1s|T4Kaz_1769_1s|T4Aus_1280_1s|T5_16104_1s|T6_10652_1s|T7_8908_1s|T8_1554_1s|T9_11456_1s|T10_135_1s|T11_6678_1s|T12_3542_1s	SWISS	sp|Q19981|TAG53_CAEEL Putative protein tag-53 OS=Caenorhabditis elegans GN=tag-53 PE=1 SV=3
GRP_2248	5.1841	2.89183	4.37615e-06	T1_9215_1s|T2_5812_1s|T3_9266_1s|T4Gar_10616_1s|T4Kam_1031_1s|T4Kaz_7792_1s|T4Aus_9551_1s|T5_168_1s|T6_14743_1s|T7_1394_1s|T8_11693_1s|T9_3957_1s|T10_5499_1s|T11_9712_1s|T12_5529_1s	NR	gi|339237043|ref|XP_003380076.1| conserved hypothetical protein
GRP_2524	1.8432	8.32362	5.99822e-06	T1_14229_1s|T2_5263_1s|T3_18086_1s|T4Gar_13619_1s|T4Kam_716_1s|T4Kaz_3946_1s|T4Aus_2837_1s|T5_15587_1s|T6_7331_1s|T7_7746_1s|T8_12617_1s|T9_8637_1s|T10_2297_1s|T11_16529_1s|T12_8035_1s	SWISS	sp|Q9U9K0|ADD1_CAEEL Adducin-related protein 1 OS=Caenorhabditis elegans GN=add-1 PE=2 SV=2
GRP_3535	2.2275	9.58308	1.09761e-05	T1_7262_1s|T2_9548_1s|T3_18151_1s|T4Gar_9963_1s|T4Kam_6356_1s|T4Kaz_7036_1s|T4Aus_5500_1s|T5_7686_1s|T6_16905_1s|T7_13129_1s|T8_6828_1s|T9_2941_1s|T10_11303_1s|T11_1647_1s|T12_12539_1s	NR	gi|339257950|ref|XP_003369161.1| leukocyte receptor cluster member 1
GRP_4559	7.20151	1.27368	1.09761e-05	T1_14565_1s|T2_11613_1s|T3_14356_1s|T4Gar_6409_1s|T4Kam_4330_1s|T4Kaz_2871_1s|T4Aus_2690_1s|T5_2601_1s|T6_16146_1s|T7_8308_1s|T8_4980_1s|T9_292_1s|T10_5248_1s|T11_6281_1s|T12_1983_1s	NR	gi|339244377|ref|XP_003378114.1| WAP four-disulfide core domain protein 2
GRP_3512	1.66613	7.52954	1.77722e-05	T1_10435_1s|T2_11599_1s|T3_4342_1s|T4Gar_7659_1s|T4Kam_5336_1s|T4Kaz_1758_1s|T4Aus_6717_1s|T5_13207_1s|T6_2595_1s|T7_4865_1s|T8_15316_1s|T9_13649_1s|T10_10794_1s|T11_8373_1s|T12_1593_1s	SWISS	sp|Q18090|TOM40_CAEEL Mitochondrial import receptor subunit TOM40 homolog OS=Caenorhabditis elegans GN=C18E9.6 PE=3 SV=1
GRP_2021	2.3135	8.21434	2.05827e-05	T1_9855_1s|T2_39_1s|T3_13823_1s|T4Gar_7606_1s|T4Kam_7484_1s|T4Kaz_7164_1s|T4Aus_11979_1s|T5_2278_1s|T6_7554_1s|T7_2031_1s|T8_10872_1s|T9_5255_1s|T10_2787_1s|T11_13824_1s|T12_14050_1s	SWISS	sp|Q27245|YH24_CAEEL Putative aminopeptidase W07G4.4 OS=Caenorhabditis elegans GN=W07G4.4 PE=1 SV=1
GRP_2982	2.18203	8.01232	2.05827e-05	T1_14781_1s|T2_5385_1s|T3_3133_1s|T4Gar_1666_1s|T4Kam_14403_1s|T4Kaz_9333_1s|T4Aus_6765_1s|T5_14366_1s|T6_15032_1s|T7_2145_1s|T8_14108_1s|T9_14593_1s|T10_12068_1s|T11_10155_1s|T12_5410_1s	NR	gi|339254790|ref|XP_003372618.1| hypothetical protein Tsp_11362
GRP_4482	2.20908	9.76016	2.30829e-05	T1_9675_1s|T2_14025_1s|T3_349_1s|T4Gar_10551_1s|T4Kam_13379_1s|T4Kaz_3868_1s|T4Aus_2076_1s|T5_2818_1s|T6_3334_1s|T7_12133_1s|T8_14813_1s|T9_3465_1s|T10_4302_1s|T11_17678_1s|T12_1053_1s	SWISS	sp|P51536|GLBC_NIPBR Globin, cuticular isoform OS=Nippostrongylus brasiliensis GN=GLBC PE=1 SV=1
GRP_4494	1.92689	6.89133	2.30829e-05	T1_6887_1s|T2_2979_1s|T3_11645_1s|T4Gar_8154_1s|T4Kam_8610_1s|T4Kaz_5019_1s|T4Aus_3785_1s|T5_14878_1s|T6_10809_1s|T7_5688_1s|T8_13657_1s|T9_5448_1s|T10_12311_1s|T11_4512_1s|T12_7297_1s	NR	gi|339247751|ref|XP_003375509.1| hypothetical protein Tsp_08495 [Trichinella spiralis]gi|316971124|gb|EFV54953.1| hypothetical protein Tsp_08495 [Trichinella spiralis]
GRP_3092	2.04709	5.88449	2.90328e-05	T1_3227_1s|T2_6845_1s|T3_6493_1s|T4Gar_8124_1s|T4Kam_5280_1s|T4Kaz_1819_1s|T4Aus_9127_1s|T5_12662_1s|T6_12147_1s|T7_5805_1s|T8_14070_1s|T9_13069_1s|T10_169_1s|T11_11460_1s|T12_10014_1s	SWISS	sp|P91285|DPY5_CAEEL Cuticle collagen dpy-5 OS=Caenorhabditis elegans GN=dpy-5 PE=3 SV=1
GRP_3562	2.40879	6.64434	3.33841e-05	T1_11320_1s|T2_7744_1s|T3_16999_1s|T4Gar_6438_1s|T4Kam_1520_1s|T4Kaz_6727_1s|T4Aus_918_1s|T5_15499_1s|T6_14188_1s|T7_13062_1s|T8_11594_1s|T9_5290_1s|T10_5722_1s|T11_13437_1s|T12_8279_1s	SWISS	sp|P82922|RT29_BOVIN 28S ribosomal protein S29, mitochondrial OS=Bos taurus GN=DAP3 PE=1 SV=3
GRP_4387	2.10806	7.87312	3.33841e-05	T1_5438_1s|T2_10019_1s|T3_7996_1s|T4Gar_12511_1s|T4Kam_7043_1s|T4Kaz_3561_1s|T4Aus_7115_1s|T5_7449_1s|T6_3561_1s|T7_7529_1s|T8_8994_1s|T9_7688_1s|T10_6520_1s|T11_12752_1s|T12_12920_1s	SWISS	sp|Q9BQ52|RNZ2_HUMAN Zinc phosphodiesterase ELAC protein 2 OS=Homo sapiens GN=ELAC2 PE=1 SV=2
GRP_2988	2.05301	7.45494	3.8565e-05	T1_8661_1s|T2_3883_1s|T3_7994_1s|T4Gar_10934_1s|T4Kam_7703_1s|T4Kaz_7731_1s|T4Aus_5633_1s|T5_628_1s|T6_183_1s|T7_8467_1s|T8_14642_1s|T9_8127_1s|T10_1033_1s|T11_1719_1s|T12_6401_1s	SWISS	sp|Q58EX7|PKHG4_HUMAN Puratrophin-1 OS=Homo sapiens GN=PLEKHG4 PE=1 SV=1
GRP_2606	1.89799	9.95274	3.87931e-05	T1_10588_1s|T2_10869_1s|T3_17319_1s|T4Gar_6803_1s|T4Kam_13889_1s|T4Kaz_550_1s|T4Aus_7362_1s|T5_2130_1s|T6_2226_1s|T7_8804_1s|T8_8073_1s|T9_10908_1s|T10_13051_1s|T11_2528_1s|T12_812_1s	NR	gi|339247553|ref|XP_003375410.1| conserved hypothetical protein [Trichinella spiralis]gi|316971237|gb|EFV55041.1| conserved hypothetical protein [Trichinella spiralis]
GRP_3712	1.95059	6.34488	4.57598e-05	T1_12320_1s|T2_2668_1s|T3_8526_1s|T4Gar_14472_1s|T4Kam_12509_1s|T4Kaz_6651_1s|T4Aus_9820_1s|T5_13893_1s|T6_2867_1s|T7_10144_1s|T8_3047_1s|T9_10286_1s|T10_1620_1s|T11_2798_1s|T12_4321_1s	SWISS	sp|P34536|YNC3_CAEEL Putative zinc finger protein R05D3.3 OS=Caenorhabditis elegans GN=R05D3.3 PE=4 SV=1
GRP_2378	3.87313	9.0883	6.00987e-05	T1_11452_1s|T2_6556_1s|T3_14331_1s|T4Gar_13978_1s|T4Kam_12983_1s|T4Kaz_9350_1s|T4Aus_1342_1s|T5_66_1s|T6_4368_1s|T7_9651_1s|T8_11841_1s|T9_11718_1s|T10_13374_1s|T11_8021_1s|T12_1268_1s	SWISS	sp|Q6P0U0|NAGA_DANRE Putative N-acetylglucosamine-6-phosphate deacetylase OS=Danio rerio GN=amdhd2 PE=2 SV=1
GRP_2924	2.1285	8.80184	6.42242e-05	T1_13064_1s|T2_13592_1s|T3_18045_1s|T4Gar_10750_1s|T4Kam_290_1s|T4Kaz_9724_1s|T4Aus_3938_1s|T5_10580_1s|T6_12352_1s|T7_10061_1s|T8_9383_1s|T9_947_1s|T10_9151_1s|T11_1106_1s|T12_866_1s	SWISS	sp|Q805F9|DDB1_CHICK DNA damage-binding protein 1 OS=Gallus gallus GN=DDB1 PE=2 SV=1
GRP_4479	1.73525	6.84315	6.42242e-05	T1_13378_1s|T2_5936_1s|T3_9195_1s|T4Gar_10589_1s|T4Kam_12979_1s|T4Kaz_2062_1s|T4Aus_447_1s|T5_455_1s|T6_12331_1s|T7_12293_1s|T8_5734_1s|T9_10087_1s|T10_5891_1s|T11_10570_1s|T12_6867_1s	SWISS	sp|Q09325|MGAT01_RAT Alpha-1,3-mannosyl-glycoprotein 2-beta-N-acetylglucosaminyltransferase OS=Rattus norvegicus GN=Mgat1 PE=2 SV=1
GRP_3717	1.46946	9.03907	6.98688e-05	T1_59_1s|T2_6433_1s|T3_262_1s|T4Gar_10217_1s|T4Kam_235_1s|T4Kaz_4517_1s|T4Aus_1266_1s|T5_16236_1s|T6_2310_1s|T7_14858_1s|T8_10417_1s|T9_13307_1s|T10_3594_1s|T11_7230_1s|T12_9692_1s	SWISS	sp|Q9UET6|TRM7_HUMAN Putative tRNA (cytidine(32)/guanosine(34)-2'-O)-methyltransferase OS=Homo sapiens GN=FTSJ1 PE=1 SV=2
GRP_2586	4.17484	2.6527	7.32722e-05	T1_15635_1s|T2_2976_1s|T3_5492_1s|T4Gar_5379_1s|T4Kam_14995_1s|T4Kaz_9989_1s|T4Aus_5280_1s|T5_7159_1s|T6_7086_1s|T7_803_1s|T8_7259_1s|T9_6571_1s|T10_11716_1s|T11_4860_1s|T12_16436_1s	NR	gi|339249399|ref|XP_003373687.1| hypothetical protein Tsp_10666
GRP_3821	1.75006	8.39096	8.42748e-05	T1_12707_1s|T2_15239_1s|T3_7723_1s|T4Gar_8454_1s|T4Kam_12653_1s|T4Kaz_12841_1s|T4Aus_12145_1s|T5_8692_1s|T6_1440_1s|T7_11017_1s|T8_4853_1s|T9_15397_1s|T10_2573_1s|T11_9985_1s|T12_5607_1s	SWISS	sp|Q5F3K0|TTC27_CHICK Tetratricopeptide repeat protein 27 OS=Gallus gallus GN=TTC27 PE=2 SV=1
GRP_4265	6.03893	0.545577	8.77367e-05	T1_609_1s|T2_13331_1s|T3_11444_1s|T4Gar_11538_1s|T4Kam_13507_1s|T4Kaz_10769_1s|T4Aus_2253_1s|T5_11205_1s|T6_8215_1s|T7_14228_1s|T8_4306_1s|T9_11299_1s|T10_5675_1s|T11_12718_1s|T12_1725_1s	NR	gi|339233764|ref|XP_003381999.1| hypothetical protein Tsp_11101 [Trichinella spiralis]gi|316979123|gb|EFV61953.1| hypothetical protein Tsp_11101 [Trichinella spiralis]
GRP_2265	6.05707	0.598496	0.000112834	T1_63_1s|T2_9539_1s|T3_15419_1s|T4Gar_5327_1s|T4Kam_11635_1s|T4Kaz_1420_1s|T4Aus_2903_1s|T5_9539_1s|T6_9108_1s|T7_9812_1s|T8_14428_1s|T9_535_1s|T10_1932_1s|T11_18239_1s|T12_3798_1s	NR	gi|339251116|ref|XP_003373041.1| hypothetical protein Tsp_11473 [Trichinella spiralis]gi|316969087|gb|EFV53247.1| hypothetical protein Tsp_11473 [Trichinella spiralis]
GRP_2978	2.19046	6.77892	0.000112834	T1_12979_1s|T2_15285_1s|T3_16984_1s|T4Gar_4843_1s|T4Kam_5772_1s|T4Kaz_11690_1s|T4Aus_10494_1s|T5_6577_1s|T6_102_1s|T7_3973_1s|T8_2727_1s|T9_12897_1s|T10_9958_1s|T11_3953_1s|T12_6914_1s	SWISS	sp|Q99JF5|MVD1_MOUSE Diphosphomevalonate decarboxylase OS=Mus musculus GN=Mvd PE=1 SV=2
GRP_2144	3.46339	8.37032	0.000137915	T1_141_1s|T2_10771_1s|T3_13928_1s|T4Gar_10236_1s|T4Kam_1626_1s|T4Kaz_12817_1s|T4Aus_1933_1s|T5_15904_1s|T6_10634_1s|T7_6372_1s|T8_507_1s|T9_9169_1s|T10_3277_1s|T11_14289_1s|T12_11301_1s	SWISS	sp|Q8IZF0|NALCN_HUMAN Sodium leak channel non-selective protein OS=Homo sapiens GN=NALCN PE=1 SV=1
GRP_3823	1.74252	7.6514	0.000137915	T1_2916_1s|T2_9662_1s|T3_12716_1s|T4Gar_8885_1s|T4Kam_14467_1s|T4Kaz_2094_1s|T4Aus_4619_1s|T5_7748_1s|T6_7550_1s|T7_12436_1s|T8_2941_1s|T9_201_1s|T10_9310_1s|T11_8051_1s|T12_14517_1s	SWISS	sp|Q6UUV9|CRTC1_HUMAN CREB-regulated transcription coactivator 1 OS=Homo sapiens GN=CRTC1 PE=1 SV=2
GRP_2951	2.31975	8.64035	0.000164517	T1_6178_1s|T2_2776_1s|T3_7732_1s|T4Gar_13761_1s|T4Kam_15270_1s|T4Kaz_6975_1s|T4Aus_97_1s|T5_6152_1s|T6_491_1s|T7_12148_1s|T8_12829_1s|T9_6714_1s|T10_10933_1s|T11_4437_1s|T12_3363_1s	SWISS	sp|Q7M767|UB2V2_RAT Ubiquitin-conjugating enzyme E2 variant 2 OS=Rattus norvegicus GN=Ube2v2 PE=1 SV=3
GRP_3003	4.21178	1.71759	0.00017747	T1_4274_1s|T2_6917_1s|T3_3880_1s|T4Gar_2202_1s|T4Kam_4794_1s|T4Kaz_11325_1s|T4Aus_7141_1s|T5_8453_1s|T6_13005_1s|T7_1256_1s|T8_12579_1s|T9_12822_1s|T10_2162_1s|T11_12392_1s|T12_2429_1s	NR	gi|339234653|ref|XP_003378881.1| glyco protein 3-alpha-L-fucosyltransferase A
GRP_4563	1.63606	7.86415	0.00017747	T1_4552_1s|T2_9430_1s|T3_11560_1s|T4Gar_1564_1s|T4Kam_6294_1s|T4Kaz_10726_1s|T4Aus_11965_1s|T5_10270_1s|T6_14763_1s|T7_5579_1s|T8_5645_1s|T9_9652_1s|T10_8637_1s|T11_8186_1s|T12_1751_1s	SWISS	sp|Q9QYW3|PHOCN_RAT MOB-like protein phocein OS=Rattus norvegicus GN=Mob4 PE=1 SV=1
GRP_2540	1.99624	8.65288	0.000189098	T1_10569_1s|T2_11112_1s|T3_10229_1s|T4Gar_4990_1s|T4Kam_11176_1s|T4Kaz_820_1s|T4Aus_1612_1s|T5_15365_1s|T6_17028_1s|T7_13714_1s|T8_16032_1s|T9_1090_1s|T10_11118_1s|T11_6926_1s|T12_468_1s	SWISS	sp|Q9UMS4|PRP19_HUMAN Pre-mRNA-processing factor 19 OS=Homo sapiens GN=PRPF19 PE=1 SV=1
GRP_3225	2.03956	5.19829	0.000209239	T1_6886_1s|T2_10132_1s|T3_6048_1s|T4Gar_3395_1s|T4Kam_491_1s|T4Kaz_9250_1s|T4Aus_10876_1s|T5_13014_1s|T6_5550_1s|T7_11932_1s|T8_3288_1s|T9_7810_1s|T10_10490_1s|T11_17626_1s|T12_11180_1s	SWISS	sp|Q93890|SRF3_CAEEL UDP-galactose/UDP-N-acetylglucosamine transporter srf-3 OS=Caenorhabditis elegans GN=srf-3 PE=1 SV=5
GRP_2624	2.93506	6.54892	0.000234828	T1_12394_1s|T2_381_1s|T3_16444_1s|T4Gar_6131_1s|T4Kam_7901_1s|T4Kaz_4110_1s|T4Aus_10443_1s|T5_6073_1s|T6_3984_1s|T7_13593_1s|T8_13021_1s|T9_631_1s|T10_8567_1s|T11_9619_1s|T12_6951_1s	SWISS	sp|Q54GB2|CTSL2_DICDI CTD small phosphatase-like protein 2 OS=Dictyostelium discoideum GN=ctdspl2 PE=3 SV=1
GRP_3120	6.591	0.948828	0.000234828	T1_14881_1s|T2_580_1s|T3_4233_1s|T4Gar_9218_1s|T4Kam_14841_1s|T4Kaz_7410_1s|T4Aus_11585_1s|T5_7442_1s|T6_826_1s|T7_11160_1s|T8_729_1s|T9_5401_1s|T10_11024_1s|T11_9979_1s|T12_15401_1s	NR	gi|339242085|ref|XP_003376968.1| hypothetical protein Tsp_01174 [Trichinella spiralis]gi|316974291|gb|EFV57787.1| hypothetical protein Tsp_01174 [Trichinella spiralis]
GRP_4537	2.01419	4.73021	0.000234828	T1_15462_1s|T2_7595_1s|T3_3320_1s|T4Gar_10598_1s|T4Kam_3733_1s|T4Kaz_3660_1s|T4Aus_2593_1s|T5_14954_1s|T6_7322_1s|T7_9498_1s|T8_9899_1s|T9_5342_1s|T10_13115_1s|T11_7973_1s|T12_87_1s	NR	gi|339261850|ref|XP_003367700.1| conserved hypothetical protein [Trichinella spiralis]gi|316955230|gb|EFV46499.1| conserved hypothetical protein [Trichinella spiralis]
GRP_2985	1.68479	7.32608	0.000246487	T1_10837_1s|T2_8837_1s|T3_7347_1s|T4Gar_4585_1s|T4Kam_3256_1s|T4Kaz_7981_1s|T4Aus_299_1s|T5_14658_1s|T6_10655_1s|T7_1367_1s|T8_8982_1s|T9_11166_1s|T10_11465_1s|T11_7996_1s|T12_12784_1s	SWISS	sp|Q8C0L8|COG5_MOUSE Conserved oligomeric Golgi complex subunit 5 OS=Mus musculus GN=Cog5 PE=2 SV=3
GRP_3845	1.72929	6.7426	0.000246487	T1_3666_1s|T2_7263_1s|T3_3954_1s|T4Gar_5599_1s|T4Kam_1103_1s|T4Kaz_11062_1s|T4Aus_6349_1s|T5_3114_1s|T6_8865_1s|T7_13450_1s|T8_5241_1s|T9_3460_1s|T10_8145_1s|T11_2420_1s|T12_15877_1s	SWISS	sp|Q8VHQ2|SOCS7_MOUSE Suppressor of cytokine signaling 7 OS=Mus musculus GN=Socs7 PE=1 SV=1
GRP_2874	4.06107	2.60086	0.000297256	T1_1344_1s|T2_3448_1s|T3_10459_1s|T4Gar_7673_1s|T4Kam_14690_1s|T4Kaz_10343_1s|T4Aus_8958_1s|T5_3218_1s|T6_16242_1s|T7_3711_1s|T8_13661_1s|T9_4723_1s|T10_4251_1s|T11_14844_1s|T12_11282_1s	NR	gi|339239593|ref|XP_003381351.1| N-acetyltransferase UNQ2771/PRO7155-like protein
GRP_3828	2.00397	3.69018	0.000297256	T1_10016_1s|T2_2231_1s|T3_6836_1s|T4Gar_5782_1s|T4Kam_7375_1s|T4Kaz_7743_1s|T4Aus_11145_1s|T5_9986_1s|T6_6394_1s|T7_1705_1s|T8_10174_1s|T9_5685_1s|T10_1011_1s|T11_3145_1s|T12_13116_1s	NR	gi|339253710|ref|XP_003372078.1| caenorhabditis elegans ly-6-related protein [Trichinella spiralis]gi|316967567|gb|EFV51977.1| caenorhabditis elegans ly-6-related protein [Trichinella spiralis]
GRP_3736	2.24788	7.99008	0.000306267	T1_12704_1s|T2_16139_1s|T3_8772_1s|T4Gar_9115_1s|T4Kam_2740_1s|T4Kaz_12334_1s|T4Aus_12024_1s|T5_10956_1s|T6_1570_1s|T7_10739_1s|T8_10510_1s|T9_3672_1s|T10_7171_1s|T11_6964_1s|T12_12978_1s	SWISS	sp|Q9BZ71|PITM3_HUMAN Membrane-associated phosphatidylinositol transfer protein 3 OS=Homo sapiens GN=PITPNM3 PE=1 SV=2
GRP_4107	4.85815	5.97842	0.000318955	T1_600_1s|T2_6549_1s|T3_4480_1s|T4Gar_6165_1s|T4Kam_1580_1s|T4Kaz_9776_1s|T4Aus_3903_1s|T5_7691_1s|T6_16207_1s|T7_6166_1s|T8_14045_1s|T9_6011_1s|T10_3487_1s|T11_14896_1s|T12_14472_1s	NR	gi|339240975|ref|XP_003376413.1| putative neurotransmitter-gated ion-channel ligand binding domain protein
GRP_1827	1.87005	6.78215	0.000358022	T1_4117_1s|T2_6688_1s|T3_11834_1s|T4Gar_9706_1s|T4Kam_13684_1s|T4Kaz_8875_1s|T4Aus_12336_1s|T5_7578_1s|T6_3169_1s|T7_11786_1s|T8_11790_1s|T9_1853_1s|T10_1903_1s|T11_15762_1s|T12_5199_1s	SWISS	sp|Q9H0Y0|ATG10_HUMAN Ubiquitin-like-conjugating enzyme ATG10 OS=Homo sapiens GN=ATG10 PE=1 SV=1
GRP_3820	1.31984	7.70318	0.000358022	T1_12474_1s|T2_2391_1s|T3_17782_1s|T4Gar_12048_1s|T4Kam_4004_1s|T4Kaz_784_1s|T4Aus_938_1s|T5_175_1s|T6_7559_1s|T7_6847_1s|T8_2068_1s|T9_3249_1s|T10_11154_1s|T11_8178_1s|T12_2219_1s	SWISS	sp|Q9JLV6|PNKP_MOUSE Bifunctional polynucleotide phosphatase/kinase OS=Mus musculus GN=Pnkp PE=1 SV=2
GRP_2254	3.15186	10.5166	0.000365307	T1_4238_1s|T2_15098_1s|T3_13760_1s|T4Gar_5619_1s|T4Kam_3451_1s|T4Kaz_88_1s|T4Aus_3604_1s|T5_4822_1s|T6_16810_1s|T7_9183_1s|T8_6369_1s|T9_15434_1s|T10_6908_1s|T11_9105_1s|T12_13888_1s	NR	gi|339257182|ref|XP_003369961.1| conserved hypothetical protein
GRP_1867	2.07767	8.41965	0.000391058	T1_9269_1s|T2_13730_1s|T3_9754_1s|T4Gar_3476_1s|T4Kam_11107_1s|T4Kaz_2552_1s|T4Aus_83_1s|T5_9961_1s|T6_10366_1s|T7_5412_1s|T8_9945_1s|T9_8489_1s|T10_1842_1s|T11_11269_1s|T12_15021_1s	SWISS	sp|Q58A65|JIP4_MOUSE C-Jun-amino-terminal kinase-interacting protein 4 OS=Mus musculus GN=Spag9 PE=1 SV=2
GRP_2339	2.13543	7.94692	0.00047633	T1_12139_1s|T2_3729_1s|T3_10602_1s|T4Gar_6837_1s|T4Kam_8778_1s|T4Kaz_1067_1s|T4Aus_10035_1s|T5_3531_1s|T6_9398_1s|T7_2990_1s|T8_1150_1s|T9_2703_1s|T10_4462_1s|T11_7472_1s|T12_2726_1s	NR	gi|339243387|ref|XP_003377619.1| tetraspanin-13
GRP_2929	1.55366	6.80617	0.000570731	T1_11574_1s|T2_13222_1s|T3_12591_1s|T4Gar_3213_1s|T4Kam_7681_1s|T4Kaz_2390_1s|T4Aus_6754_1s|T5_1497_1s|T6_13094_1s|T7_1402_1s|T8_6547_1s|T9_2524_1s|T10_6815_1s|T11_11669_1s|T12_2185_1s	NR	gi|339244745|ref|XP_003378298.1| conserved hypothetical protein [Trichinella spiralis]gi|316972810|gb|EFV56457.1| conserved hypothetical protein [Trichinella spiralis]
GRP_3090	1.79028	7.8655	0.000577478	T1_13848_1s|T2_2736_1s|T3_17315_1s|T4Gar_12051_1s|T4Kam_7293_1s|T4Kaz_11449_1s|T4Aus_6173_1s|T5_2307_1s|T6_15765_1s|T7_3604_1s|T8_11058_1s|T9_11688_1s|T10_2260_1s|T11_15265_1s|T12_7625_1s	SWISS	sp|O89016|ABCD4_MOUSE ATP-binding cassette sub-family D member 4 OS=Mus musculus GN=Abcd4 PE=2 SV=2
GRP_4250	2.65754	7.23056	0.000642873	T1_11127_1s|T2_13946_1s|T3_15334_1s|T4Gar_6878_1s|T4Kam_11276_1s|T4Kaz_5172_1s|T4Aus_9552_1s|T5_7996_1s|T6_16711_1s|T7_2328_1s|T8_2857_1s|T9_9676_1s|T10_5028_1s|T11_1118_1s|T12_11753_1s	NR	gi|339241839|ref|XP_003376845.1| Ion channel family protein
GRP_3284	1.79123	7.15013	0.000694233	T1_5159_1s|T2_1896_1s|T3_8320_1s|T4Gar_7316_1s|T4Kam_8942_1s|T4Kaz_9111_1s|T4Aus_11768_1s|T5_10338_1s|T6_3598_1s|T7_7819_1s|T8_5874_1s|T9_66_1s|T10_4931_1s|T11_13494_1s|T12_8166_1s	NR	gi|339254176|ref|XP_003372311.1| hypothetical protein Tsp_10554 [Trichinella spiralis]gi|316967306|gb|EFV51744.1| hypothetical protein Tsp_10554 [Trichinella spiralis]
GRP_3193	2.49118	3.1222	0.000695712	T1_1981_1s|T2_10319_1s|T3_4567_1s|T4Gar_2875_1s|T4Kam_156_1s|T4Kaz_13442_1s|T4Aus_9178_1s|T5_7387_1s|T6_1837_1s|T7_6089_1s|T8_10318_1s|T9_10075_1s|T10_6555_1s|T11_7224_1s|T12_14960_1s	SWISS	sp|Q9UL36|ZN236_HUMAN Zinc finger protein 236 OS=Homo sapiens GN=ZNF236 PE=2 SV=2
GRP_4176	2.32535	5.96483	0.000695712	T1_2144_1s|T2_4037_1s|T3_12738_1s|T4Gar_8167_1s|T4Kam_9148_1s|T4Kaz_12958_1s|T4Aus_2842_1s|T5_4765_1s|T6_4667_1s|T7_4636_1s|T8_9288_1s|T9_12299_1s|T10_3098_1s|T11_16774_1s|T12_13357_1s	NR	gi|339250918|ref|XP_003374444.1| NADH dehydrogenase I, B subunit [Trichinella spiralis]gi|316969245|gb|EFV53373.1| NADH dehydrogenase I, B subunit [Trichinella spiralis]
GRP_4032	1.82207	8.15839	0.000723911	T1_1027_1s|T2_5493_1s|T3_42_1s|T4Gar_5435_1s|T4Kam_11472_1s|T4Kaz_5870_1s|T4Aus_12313_1s|T5_14614_1s|T6_6998_1s|T7_14820_1s|T8_3145_1s|T9_487_1s|T10_10322_1s|T11_13880_1s|T12_11027_1s	NR	gi|339237259|ref|XP_003380184.1| conserved hypothetical protein [Trichinella spiralis]
GRP_4780	3.35248	4.73387	0.000795921	T1_10524_1s|T2_8007_1s|T3_11486_1s|T4Gar_2994_1s|T4Kam_3070_1s|T4Kaz_4719_1s|T4Aus_11704_1s|T5_8247_1s|T6_3216_1s|T7_6828_1s|T8_4109_1s|T9_10708_1s|T10_3329_1s|T11_3816_1s|T12_923_1s	NR	gi|339252560|ref|XP_003371503.1| conserved hypothetical protein [Trichinella spiralis]gi|316968233|gb|EFV52536.1| conserved hypothetical protein [Trichinella spiralis]
GRP_1825	1.41063	8.41908	0.000812548	T1_659_1s|T2_8461_1s|T3_13894_1s|T4Gar_4455_1s|T4Kam_15289_1s|T4Kaz_11283_1s|T4Aus_7927_1s|T5_14088_1s|T6_12587_1s|T7_12234_1s|T8_13700_1s|T9_8764_1s|T10_6047_1s|T11_14879_1s|T12_4252_1s	SWISS	sp|Q5RCG7|AAMP_PONAB Angio-associated migratory cell protein OS=Pongo abelii GN=AAMP PE=2 SV=2
GRP_4148	1.84928	6.14206	0.00091167	T1_7152_1s|T2_8614_1s|T3_7226_1s|T4Gar_2619_1s|T4Kam_9861_1s|T4Kaz_5138_1s|T4Aus_9241_1s|T5_2773_1s|T6_1181_1s|T7_8213_1s|T8_1451_1s|T9_12831_1s|T10_3834_1s|T11_17127_1s|T12_8893_1s	SWISS	sp|Q4V7F3|OSGP2_RAT Probable tRNA N6-adenosine threonylcarbamoyltransferase, mitochondrial OS=Rattus norvegicus GN=Osgepl1 PE=2 SV=1
GRP_3897	1.65711	7.58678	0.000914981	T1_15715_1s|T2_4240_1s|T3_11325_1s|T4Gar_5171_1s|T4Kam_8609_1s|T4Kaz_12109_1s|T4Aus_1947_1s|T5_8871_1s|T6_5392_1s|T7_8353_1s|T8_16623_1s|T9_14821_1s|T10_5328_1s|T11_14063_1s|T12_6066_1s	SWISS	sp|Q8WQA4|EXC4_CAEEL Chloride intracellular channel exc-4 OS=Caenorhabditis elegans GN=exc-4 PE=1 SV=2
GRP_3171	1.31214	11.105	0.000998964	T1_315_1s|T2_12145_1s|T3_12564_1s|T4Gar_8214_1s|T4Kam_1107_1s|T4Kaz_8854_1s|T4Aus_6629_1s|T5_4432_1s|T6_16449_1s|T7_12967_1s|T8_2650_1s|T9_14318_1s|T10_8424_1s|T11_14383_1s|T12_146_1s	NR	gi|339251430|ref|XP_003372737.1| hypothetical protein Tsp_11724 [Trichinella spiralis]gi|316968916|gb|EFV53115.1| hypothetical protein Tsp_11724 [Trichinella spiralis]

## Sheet: Groupwise SCOs
Bold		Exclusively absent in either encapsulated or non encapsulated group
Normal		Exists but not expressed in either group
SCO identifier	Gene identifiers	FC	FDR	Database	Description	E-value	T1	T2	T3	T4.1	T4.2	T4.3	T4.5	T5	T6	T7	T8	T9	T10	T11	T12
GRP_8085	T1_1860_1s|T2_2348_1s|T3_1377_1s|T5_10011_1s|T6_15097_1s|T7_6886_1s|T8_1411_1s|T9_8986_1s|T12_11243_1s	-12.0964	4.62738e-49	NR	gi|115533648|ref|NP_491246.4| Protein COQ-4 [Caenorhabditis elegans]	7e-75	128.301	131.109	94.0258	0	0	0	0	194.111	132.767	89.2183	122.513	76.8399	0	0	154.761
GRP_7225	T1_5640_1s|T2_15823_1s|T3_3986_1s|T5_6898_1s|T6_5513_1s|T7_8721_1s|T8_10358_1s|T9_683_1s|T12_9259_1s	-12.3825	3.79922e-48	NR	gi|312090887|ref|XP_003146783.1| TM2 domain-containing protein [Loa loa]	3e-40	121.758	215.365	136.516	0	0	0	0	152.201	86.5087	116.67	160.492	98.7731	0	0	281.324
GRP_7822	T1_8889_1s|T2_7056_1s|T3_12_1s|T5_12199_1s|T6_7517_1s|T7_4530_1s|T8_106_1s|T9_9729_1s|T12_2426_1s	-13.6348	3.31249e-47	NR	gi|339249503|ref|XP_003373739.1| putative phospholipase D domain protein [Trichinella spiralis]	0	225.803	556.496	309.49	0	0	0	0	573.511	483.007	76.4075	526.805	316.928	0	0	199.353
GRP_7916	T1_13131_1s|T2_14315_1s|T3_4055_1s|T5_298_1s|T6_3975_1s|T7_3284_1s|T8_5533_1s|T9_3966_1s|T12_8841_1s	-12.1065	3.93323e-35	NR	gi|339247629|ref|XP_003375448.1| hypothetical protein Tsp_08440 [Trichinella spiralis]	0	182.717	44.7991	151.593	0	0	0	0	92.2765	122.554	62.2241	68.6072	304.415	0	0	97.7093
GRP_7933	T1_772_1s|T2_13207_1s|T3_5944_1s|T5_3594_1s|T6_5742_1s|T7_12878_1s|T8_1799_1s|T9_9950_1s|T12_4185_1s	-12.3669	1.20869e-33	NR	gi|339236043|ref|XP_003379576.1| conserved domain protein [Trichinella spiralis]	3e-51	131.971	96.9963	68.2578	0	0	0	0	113.967	170.915	462.563	122.513	148.38	0	0	41.3133
GRP_7762	T1_4221_1s|T2_9921_1s|T3_9427_1s|T5_3062_1s|T6_15226_1s|T7_11585_1s|T8_4676_1s|T9_12175_1s|T12_9023_1s	-11.7826	5.49354e-33	NR	gi|339240501|ref|XP_003376176.1| putative PAN domain protein [Trichinella spiralis]	0	65.1078	59.5952	51.536	0	0	0	0	94.1147	148.386	149.612	35.1203	100.245	0	0	199.353
GRP_7718	T1_8644_1s|T2_1553_1s|T3_17732_1s|T5_9710_1s|T6_3139_1s|T7_5035_1s|T8_8324_1s|T9_3298_1s|T12_2002_1s	-12.614	1.68454e-32	NR	gi|339253192|ref|XP_003371819.1| zinc finger protein [Trichinella spiralis]	9e-155	57.1289	304.963	76.4817	0	0	0	0	314.696	256.823	255.302	177.644	138.076	0	0	27.5422
GRP_8064	T1_3400_1s|T2_1985_1s|T3_9329_1s|T5_10781_1s|T6_10484_1s|T7_8490_1s|T8_4_1s|T9_7131_1s|T12_14566_1s	-10.8904	7.47903e-30	NR	gi|339234305|ref|XP_003382269.1| Pao retrotransposon peptidase family protein [Trichinella spiralis]	3e-27	50.1075	41.5111	60.5823	0	0	0	0	35.293	62.4785	41.6352	64.1151	77.4287	0	0	53.7729
GRP_7321	T1_15301_1s|T2_6764_1s|T3_9810_1s|T5_7742_1s|T6_7773_1s|T7_2971_1s|T8_8830_1s|T9_11555_1s|T12_13532_1s	-10.9177	3.08712e-26	NR	gi|339242591|ref|XP_003377221.1| ovarian cancer-associated protein 2 protein [Trichinella spiralis]	2e-82	84.8955	52.1972	34.8142	0	0	0	0	53.3071	43.2543	59.9364	40.0209	28.5573	0	0	99.0208
GRP_7166	T1_12359_1s|T1_607_1s|T2_13303_1s|T3_18050_1s|T5_4418_1s|T6_6258_1s|T7_11972_1s|T8_325_1s|T9_14706_1s|T12_9511_1s	-12.3903	2.0897e-21	NR	gi|339248879|ref|XP_003373427.1| hypothetical protein Tsp_08025 [Trichinella spiralis]	1e-28	214.154	51.3752	51.2619	0	0	0	0	105.879	227.686	54.4461	158.45	502.992	0	0	6.55767
GRP_7960	T1_5804_1s|T2_15357_1s|T3_14848_1s|T5_16192_1s|T6_8821_1s|T7_8031_1s|T8_11224_1s|T9_1336_1s|T12_4890_1s	-10.3345	3.34393e-20	NR	gi|339246053|ref|XP_003374660.1| selenoprotein K [Trichinella spiralis]	2e-48	78.1932	19.3171	24.9456	0	0	0	0	23.8963	29.7374	62.2241	23.2774	40.4808	0	0	28.198
GRP_1341	T1_14910_1s|T2_16385_1s|T3_16051_1s|T4Gar_6685_1s|T4Kam_7915_1s|T4Kaz_3051_1s|T4Aus_9326_1s|T4Aus_9647_1s|T5_249_1s|T6_12031_1s|T7_7199_1s|T8_4966_1s|T9_8197_1s|T10_5148_1s|T11_831_1s|T12_14643_1s	-11.1765	3.00944e-19				72.2888	15.6181	128.018	0	0	0	0	68.3802	100.326	31.5696	146.199	23.1108	0	0	13.1153
GRP_7706	T1_15614_1s|T2_8894_1s|T3_12378_1s|T5_4642_1s|T6_15993_1s|T7_7438_1s|T8_6906_1s|T9_13288_1s|T12_5345_1s	-12.6723	2.0053e-17				45.001	49.7312	114.585	0	0	0	0	4.04399	76.2958	879.83	185.811	63.5916	0	0	260.995
GRP_7834	T1_2717_1s|T2_15513_1s|T3_4889_1s|T5_7234_1s|T6_981_1s|T7_8949_1s|T8_14714_1s|T9_11091_1s|T12_8043_1s	-10.617	3.81196e-16	NR	gi|339258874|ref|XP_003369623.1| putative integrase core domain protein [Trichinella spiralis]	1e-130	48.9904	13.152	23.8491	0	0	0	0	61.7627	6.6083	83.2704	43.2879	99.8035	0	0	20.3288
GRP_7724	T1_9542_1s|T2_973_1s|T3_13014_1s|T5_10577_1s|T6_8003_1s|T7_10375_1s|T8_14972_1s|T9_2266_1s|T12_6122_1s	-10.1575	4.05224e-16	NR	gi|72007671|ref|XP_785187.1| PREDICTED: DNA polymerase epsilon subunit 3-like [Strongylocentrotus purpuratus]	5e-16	19.4685	29.1811	14.8029	0	0	0	0	26.8374	12.0151	16.9286	26.9528	93.4738	0	0	51.1498
GRP_7967	T1_1977_1s|T2_1682_1s|T3_119_1s|T5_8624_1s|T6_9640_1s|T7_7931_1s|T8_2183_1s|T9_11190_1s|T12_11191_1s	-9.8727	4.87841e-16	NR	gi|339244295|ref|XP_003378073.1| hypothetical protein Tsp_02247 [Trichinella spiralis]	0	24.8942	13.152	38.652	0	0	0	0	43.0133	19.5245	20.5888	60.848	11.7762	0	0	9.18074
GRP_7938	T1_10856_1s|T2_8074_1s|T3_15317_1s|T5_5324_1s|T6_1241_1s|T7_3136_1s|T8_13872_1s|T9_11280_1s|T12_10890_1s	-9.8124	7.19131e-13	NR	gi|339236977|ref|XP_003380043.1| putative inner membrane lipoprotein [Trichinella spiralis]	3e-85	20.426	4.11001	52.6325	0	0	0	0	4.04399	21.9275	23.7916	35.9371	54.6122	0	0	13.1153
GRP_7728	T1_5890_1s|T2_3315_1s|T3_13098_1s|T5_4126_1s|T6_1345_1s|T7_8123_1s|T8_15285_1s|T9_14640_1s|T12_70_1s	-9.17555	1.77323e-12	NR	gi|339257446|ref|XP_003369902.1| conserved hypothetical protein [Trichinella spiralis]	1e-32	6.70228	5.34302	14.2546	0	0	0	0	12.8672	15.92	10.5232	51.047	10.7458	0	0	22.2961
GRP_7815	T1_6000_1s|T2_4148_1s|T3_14989_1s|T5_2805_1s|T6_6009_1s|T7_13347_1s|T8_802_1s|T9_1375_1s|T12_12609_1s	-10.4999	3.58322e-12	NR	gi|339250196|ref|XP_003374083.1| hypothetical protein Tsp_08810 [Trichinella spiralis]	1e-91	20.2664	6.16502	87.1727	0	0	0	0	35.293	3.60453	34.3147	8.5759	116.29	0	0	57.7075
GRP_7177	T1_12038_1s|T2_7488_1s|T3_10275_1s|T5_16013_1s|T5_4457_1s|T6_13156_1s|T7_610_1s|T8_10196_1s|T9_9367_1s|T12_16339_1s	-8.87981	9.82316e-09	NR	gi|339253402|ref|XP_003371924.1| conserved hypothetical protein [Trichinella spiralis]	5e-67	32.5539	14.385	4.9343	0	0	0	0	22.7934	9.91245	0	10.6178	9.12657	0	0	15.7384
GRP_8056	T1_6590_1s|T2_6773_1s|T3_5992_1s|T5_15979_1s|T6_9523_1s|T7_3534_1s|T8_12886_1s|T9_10050_1s|T12_11680_1s	-10.7048	6.23476e-08	NR	gi|339239841|ref|XP_003375846.1| hypothetical protein Tsp_00042 [Trichinella spiralis]	2e-136	0	25.4821	112.941	0	0	0	0	63.6009	21.0264	0	63.7067	110.549	0	0	30.8211
GRP_7921	T1_9405_1s|T2_14088_1s|T3_3549_1s|T5_4070_1s|T6_1774_1s|T7_10712_1s|T8_8300_1s|T9_2927_1s|T12_15827_1s	-9.10494	1.20628e-07	NR	gi|339241435|ref|XP_003376643.1| hypothetical protein Tsp_00881 [Trichinella spiralis]	1e-22	6.5427	10.686	65.7907	0	0	0	0	7.35271	6.00755	0	6.94239	27.8213	0	0	9.83651
GRP_6708	T1_1937_1s|T2_12930_1s|T3_16794_1s|T4Kaz_11310_1s|T5_6572_1s|T6_9871_1s|T7_10809_1s|T8_1274_1s|T9_2453_1s|T12_8009_1s	-8.78318	4.90897e-07	NR	gi|339252648|ref|XP_003371547.1| hypothetical protein Tsp_12069 [Trichinella spiralis]	0	2.39367	4.52101	12.884	0	0	0	0	6.98507	4.50566	23.334	0	15.0147	0	0	43.2806
GRP_8075	T1_12697_1s|T2_6952_1s|T3_11027_1s|T5_15279_1s|T6_6702_1s|T7_8844_1s|T8_15395_1s|T9_10325_1s|T12_15644_1s	-8.23356	3.18381e-06	NR	gi|339237227|ref|XP_003380168.1| hypothetical protein Tsp_05884 [Trichinella spiralis]	1e-175	14.6812	0	5.48256	0	0	0	0	9.55852	7.20906	0	9.39265	18.9892	0	0	11.148
GRP_7235	T1_9630_1s|T2_15368_1s|T3_357_1s|T5_3182_1s|T6_141_1s|T7_4028_1s|T8_13684_1s|T9_9986_1s|T10_6329_1s|T12_8497_1s	-8.39356	7.74795e-06				3.19156	10.686	0	0	0	0	0	21.3229	11.7147	3.20271	19.6021	16.1923	0	0	0
GRP_7837	T1_10957_1s|T2_7918_1s|T3_5352_1s|T5_2576_1s|T6_9726_1s|T7_3323_1s|T8_6554_1s|T9_13777_1s|T12_9648_1s	-8.58764	1.0153e-05	NR	gi|339258248|ref|XP_003369310.1| brachyury protein [Trichinella spiralis]	3e-18	3.35114	4.11001	34.5401	0	0	0	0	0	9.61207	18.3012	0	22.522	0	0	5.9019
GRP_8061	T1_4746_1s|T2_11308_1s|T3_5705_1s|T5_12333_1s|T6_2186_1s|T7_2679_1s|T8_9536_1s|T9_6842_1s|T12_11789_1s	-9.33189	2.37704e-05	NR	gi|339255058|ref|XP_003371094.1| conserved hypothetical protein [Trichinella spiralis]	3e-30	0	25.4821	21.6561	0	0	0	0	0	7.80981	17.8437	28.178	63.5916	0	0	0
GRP_7971	T1_13076_1s|T2_12596_1s|T3_17693_1s|T5_3814_1s|T6_6833_1s|T7_6163_1s|T8_12762_1s|T9_7198_1s|T12_2357_1s	-8.50217	2.5206e-05	NR	gi|339259104|ref|XP_003369738.1| conserved hypothetical protein [Trichinella spiralis]	6e-174	47.3947	3.69901	1.91889	0	0	0	0	4.04399	9.61207	13.2684	12.6597	0	0	0	0
GRP_7233	T1_15900_1s|T2_7773_1s|T3_4683_1s|T5_1991_1s|T6_16521_1s|T7_8590_1s|T8_10266_1s|T9_6879_1s|T10_5459_1s|T12_1672_1s	-8.91031	0.000122156				0	76.4462	5.48256	0	0	0	0	9.19088	21.9275	0	3.26701	6.32972	0	0	0
GRP_7910	T1_8138_1s|T2_14419_1s|T3_4626_1s|T5_680_1s|T6_2952_1s|T7_5016_1s|T8_15594_1s|T9_9418_1s|T12_7934_1s	-7.65632	0.000126755				15.0003	0	5.48256	0	0	0	0	0	14.4181	7.32048	6.94239	2.35524	0	0	0
GRP_7840	T1_5116_1s|T2_4941_1s|T3_1279_1s|T5_10812_1s|T6_3090_1s|T7_12123_1s|T8_4064_1s|T9_1219_1s|T12_16956_1s	-7.9687	0.000152511	NR	gi|339236143|ref|XP_003379626.1| conserved hypothetical protein [Trichinella spiralis]	9e-22	0.79789	16.4401	8.49796	0	0	0	0	0	20.1253	12.3533	0	5.88811	0	0	0
GRP_7764	T1_14833_1s|T2_5525_1s|T3_7395_1s|T5_1614_1s|T6_4243_1s|T7_7505_1s|T8_16451_1s|T9_2688_1s|T12_10304_1s	-7.15746	0.000174071				3.35114	0	7.94971	0	0	0	0	7.35271	9.3117	0	5.71727	2.64965	0	0	0
GRP_7749	T1_8676_1s|T2_11845_1s|T3_12435_1s|T5_3535_1s|T6_4054_1s|T7_11550_1s|T8_15582_1s|T9_9409_1s|T12_16175_1s	-6.72041	0.000697345	NR	gi|339239973|ref|XP_003375912.1| conserved hypothetical protein [Trichinella spiralis]	9e-42	4.62776	0	0	0	0	0	0	1.83818	2.7034	0	3.67539	7.80175	0	0	5.9019
GRP_7866	T1_5429_1s|T2_2751_1s|T3_8104_1s|T5_16_1s|T6_3155_1s|T7_14400_1s|T8_11977_1s|T9_5988_1s|T12_3139_1s	-7.48855	0.00108997	NR	gi|339235233|ref|XP_003379171.1| hypothetical protein Tsp_02841 [Trichinella spiralis]	5e-38	2.39367	0	0	0	0	0	0	8.08798	6.30792	0	0	19.8724	0	0	8.52497
GRP_7768	T1_2022_1s|T2_295_1s|T3_8340_1s|T5_12284_1s|T6_16199_1s|T7_5193_1s|T8_4111_1s|T9_12111_1s|T12_13798_1s	-7.62169	0.0011461				6.5427	4.11001	0	0	0	0	0	0	3.30415	0	3.26701	31.943	0	0	0
GRP_7878	T1_9895_1s|T2_6763_1s|T3_5834_1s|T5_16324_1s|T6_9854_1s|T7_2404_1s|T8_3185_1s|T9_8623_1s|T12_15881_1s	-7.81452	0.00119252				0	6.16502	11.7875	0	0	0	0	0	0	0	4.08376	28.2629	0	0	6.55767
GRP_7881	T1_4906_1s|T2_16117_1s|T3_1547_1s|T5_11658_1s|T6_12060_1s|T7_4444_1s|T8_13728_1s|T9_13852_1s|T12_9353_1s	-7.13055	0.00121049	NR	gi|339242789|ref|XP_003377320.1| conserved hypothetical protein [Trichinella spiralis]	3e-102	10.3726	0	2.19302	0	0	0	0	0	0	4.5753	13.068	5.4465	0	0	0
GRP_7790	T1_2728_1s|T2_11155_1s|T3_2505_1s|T5_14704_1s|T6_4853_1s|T7_5134_1s|T8_9247_1s|T9_4839_1s|T12_3476_1s	-7.43998	0.00157252	NR	gi|339249849|ref|XP_003373912.1| putative hydrogenase expression/formation protein HypC [Trichinella spiralis]	4e-60	2.23409	4.93202	0	0	0	0	0	0	5.70717	28.3669	0	3.23846	0	0	0
GRP_6690	T1_348_1s|T2_12148_1s|T3_15166_1s|T5_5681_1s|T6_16342_1s|T7_40_1s|T8_11874_1s|T9_4466_1s|T10_117_1s|T11_7534_1s|T12_14536_1s	-7.07488	0.00160154	NR	gi|339233382|ref|XP_003381808.1|	hypothetical	0	0	0	0	0	0	0	4.41162	7.20906	7.32048	11.4345	4.26888	0	0	0			Tsp_07519	[Trichinella	spiralis]	4e-137
GRP_7753	T1_1146_1s|T2_3072_1s|T3_16264_1s|T5_3690_1s|T6_1272_1s|T7_5_1s|T8_12589_1s|T9_13967_1s|T12_12705_1s	-7.36845	0.00221167	NR	gi|339247883|ref|XP_003375575.1| conserved hypothetical protein [Trichinella spiralis]	6e-125	0	5.34302	0	0	0	0	0	0	0	8.23554	4.49214	9.71538	0	0	14.4269
GRP_7747	T1_14194_1s|T2_7356_1s|T3_8488_1s|T5_3304_1s|T6_9549_1s|T7_9920_1s|T8_12363_1s|T9_15265_1s|T12_7006_1s	-6.39882	0.00291473	NR	gi|339240009|ref|XP_003375930.1| hypothetical protein Tsp_00084 [Trichinella spiralis]	1e-57	2.07451	0	3.56366	0	0	0	0	0	0	9.60813	3.26701	2.94406	0	0	0
GRP_7140	T1_11454_1s|T2_12348_1s|T3_11957_1s|T5_13490_1s|T6_3667_1s|T7_12755_1s|T8_15127_1s|T9_7637_1s|T10_9921_1s|T12_6065_1s	-6.80157	0.00345659	NR	gi|339257718|ref|XP_003369045.1| LPXTG-motif protein cell wall anchor domain protein [Trichinella spiralis]	5e-37	0	6.57602	0	0	0	0	0	10.2938	2.10264	0	0	1.61923	0	0	7.86921
GRP_7154	T1_8864_1s|T2_559_1s|T3_669_1s|T4Aus_2912_1s|T5_1331_1s|T6_2714_1s|T7_15129_1s|T8_7567_1s|T9_6710_1s|T12_16502_1s	-6.51987	0.00654894	NR	gi|339249823|ref|XP_003373899.1| hypothetical protein Tsp_08625 [Trichinella spiralis]	0	0	4.93202	4.66017	0	0	0	0	0	0	6.86295	0	6.62413	0	0	0
GRP_5406	T1_11371_1s|T2_16334_1s|T3_5890_1s|T4Gar_9082_1s|T4Kam_4062_1s|T4Kaz_14137_1s|T4Aus_10136_1s|T5_11567_1s|T6_12802_1s|T7_1057_1s|T8_9163_1s|T9_463_1s|T11_18310_1s|T12_13698_1s	-6.17803	0.00750595	NR	gi|339244801|ref|XP_003378326.1| RNA-binding protein 5 [Trichinella spiralis]	5e-110	4.30861	0	0	0	0	0	0	4.41162	7.20906	0	0	2.06084	0	0	0
GRP_7854	T1_11511_1s|T2_9235_1s|T3_18126_1s|T5_6538_1s|T6_934_1s|T7_9788_1s|T8_10171_1s|T9_7665_1s|T12_4737_1s	-6.4218	0.00832586	NR	gi|339257060|ref|XP_003370095.1| conserved hypothetical protein [Trichinella spiralis]	5e-47	0	0	3.83779	0	0	0	0	0	3.30415	6.86295	8.16752	0	0	0	0
GRP_7940	T1_13329_1s|T2_8485_1s|T3_14194_1s|T5_7720_1s|T6_6572_1s|T7_11542_1s|T8_2662_1s|T9_12061_1s|T12_15961_1s	-6.22428	0.00873908	NR	gi|339238567|ref|XP_003380838.1| hypothetical protein Tsp_06985 [Trichinella spiralis]	1e-58	3.03198	5.34302	0	0	0	0	0	0	0	7.32048	0	3.09126	0	0	0
GRP_7770	T1_9255_1s|T2_6649_1s|T3_3014_1s|T5_4466_1s|T6_1190_1s|T7_8732_1s|T8_382_1s|T9_7378_1s|T12_15481_1s	-6.09631	0.00921079				1.75536	6.98702	5.48256	0	0	0	0	0	3.00377	0	0	0	0	0	0
GRP_8073	T1_126_1s|T2_11894_1s|T3_339_1s|T5_415_1s|T6_6749_1s|T7_2675_1s|T8_12220_1s|T9_10557_1s|T12_1044_1s	-5.90222	0.0108474				1.91494	0	0	0	0	0	0	0	6.30792	0	4.90051	1.91364	0	0	0
GRP_7135	T1_14779_1s|T2_7415_1s|T3_4487_1s|T4Aus_4204_1s|T5_8849_1s|T6_3390_1s|T7_14683_1s|T8_7940_1s|T9_11290_1s|T12_14448_1s	-5.99571	0.0110576				0	0	6.30494	0	0	0	0	0	0.901132	0	6.12564	2.79685	0	0	0
GRP_7778	T1_5529_1s|T2_11675_1s|T3_18102_1s|T5_11943_1s|T6_3939_1s|T7_12415_1s|T8_12239_1s|T9_2008_1s|T12_1813_1s	-6.77016	0.0118075				3.35114	10.275	0	0	0	0	0	0	14.1177	0	0	0	0	0	0
GRP_7779	T1_16224_1s|T2_3122_1s|T3_16429_1s|T5_13945_1s|T6_15555_1s|T7_9989_1s|T8_5774_1s|T9_8564_1s|T12_12343_1s	-6.94828	0.0134457	NR	gi|339259040|ref|XP_003369706.1| hypothetical protein Tsp_05115 [Trichinella spiralis]	7e-22	2.07451	0	0	0	0	0	0	5.88217	0	0	24.0942	0	0	0	0
GRP_7148	T1_2285_1s|T2_8161_1s|T3_1576_1s|T5_869_1s|T6_6239_1s|T7_10420_1s|T8_12194_1s|T9_8704_1s|T11_12115_1s|T12_1086_1s	-5.9189	0.0147331	NR	gi|339257966|ref|XP_003369169.1| conserved hypothetical protein [Trichinella spiralis]	2e-97	2.07451	0	0	0	0	0	0	6.2498	0	4.5753	2.45026	0	0	0	0
GRP_7750	T1_8849_1s|T2_15970_1s|T3_1733_1s|T5_9962_1s|T6_5312_1s|T7_7239_1s|T8_16487_1s|T9_6532_1s|T12_14724_1s	-5.93002	0.0162503				3.03198	0	4.66017	0	0	0	0	0	0	0	0	7.06573	0	0	0
GRP_7850	T1_1660_1s|T2_7437_1s|T3_14252_1s|T5_7456_1s|T6_7327_1s|T7_3707_1s|T8_8639_1s|T9_11346_1s|T12_11462_1s	-6.10392	0.0187285	NR	gi|339252634|ref|XP_003371540.1| conserved hypothetical protein [Trichinella spiralis]	3e-21	0	0	0	0	0	0	0	0	7.20906	0	8.16752	2.20804	0	0	0
GRP_7890	T1_3323_1s|T2_13183_1s|T3_817_1s|T5_9785_1s|T6_16659_1s|T7_14771_1s|T8_6437_1s|T9_8182_1s|T12_1537_1s	-5.92402	0.0242536	NR	gi|339256662|ref|XP_003370207.1| conserved hypothetical protein [Trichinella spiralis]	8e-73	0	5.75402	0	0	0	0	0	0	0	5.49036	0	3.97448	0	0	0
GRP_7700	T1_1682_1s|T2_14347_1s|T3_8592_1s|T5_1469_1s|T6_804_1s|T7_9916_1s|T8_14730_1s|T9_5553_1s|T12_13394_1s	-7.34329	0.0255871	NR	gi|339253750|ref|XP_003372098.1| conserved hypothetical protein [Trichinella spiralis]	2e-167	40.852	0	0	0	0	0	0	0	0	0	0	0	0	0	0
GRP_7997	T1_5970_1s|T2_7262_1s|T3_4817_1s|T5_6265_1s|T6_9154_1s|T7_12963_1s|T8_2190_1s|T9_5747_1s|T12_15955_1s	-5.30608	0.0324554	NR	gi|339242625|ref|XP_003377238.1|	KRAB-A	5.58523	0	2.74128	0	0	0	0	0	0	0	0	1.03042	0	0	0			protein	2	[Trichinella	spiralis]	1e-49
GRP_6725	T1_3573_1s|T2_11069_1s|T3_15369_1s|T4Aus_859_1s|T5_3823_1s|T6_15221_1s|T7_856_1s|T8_13514_1s|T9_10889_1s|T10_2854_1s|T12_12833_1s	-6.27197	0.034734	NR	gi|339235545|ref|XP_003379327.1| hypothetical protein Tsp_02991 [Trichinella spiralis]	7e-107	0	0	12.6099	0	0	0	0	0	0	0	0	0	0	0	7.21344
GRP_8063	T1_10464_1s|T2_5893_1s|T3_9769_1s|T5_8067_1s|T6_6779_1s|T7_2906_1s|T8_5866_1s|T9_5434_1s|T12_9977_1s	-6.39991	0.0377397	NR	gi|339239873|ref|XP_003375862.1| conserved hypothetical protein [Trichinella spiralis]	4e-31	0	17.2621	0	0	0	0	0	0	0	4.11777	0	0	0	0	0
GRP_6673	T1_15924_1s|T2_9512_1s|T3_6496_1s|T5_9431_1s|T6_2743_1s|T7_11142_1s|T8_7868_1s|T9_12007_1s|T10_8593_1s|T11_10049_1s|T12_10917_1s	-5.5306	0.0485372	NR	gi|339248929|ref|XP_003373452.1| hypothetical protein Tsp_08050 [Trichinella spiralis]	6e-80	0	0	0	0	0	0	0	4.04399	0	0	0	7.06573	0	0	0
GRP_7108	T1_9083_1s|T2_6813_1s|T3_415_1s|T5_3084_1s|T6_14476_1s|T7_9711_1s|T8_7874_1s|T9_6190_1s|T11_15051_1s|T12_11298_1s	-5.39281	0.0547093	NR	gi|339258108|ref|XP_003369240.1| hypothetical protein Tsp_04664 [Trichinella spiralis]	3e-20	0	5.34302	0	0	0	0	0	0	0	0	0	4.85769	0	0	0
GRP_7683	T1_15095_1s|T2_5667_1s|T3_2666_1s|T5_11549_1s|T6_9171_1s|T7_8802_1s|T8_6248_1s|T9_2903_1s|T12_15492_1s	-5.12371	0.0681035	NR	gi|339241357|ref|XP_003376604.1| hypothetical protein Tsp_00830 [Trichinella spiralis]	1e-25	0	0	3.56366	0	0	0	0	0	0	0	5.30889	0	0	0	0
GRP_7205	T1_3241_1s|T1_916_1s|T2_16325_1s|T3_14543_1s|T5_1592_1s|T6_2616_1s|T7_6067_1s|T8_8004_1s|T9_10385_1s|T12_7950_1s	-4.43286	0.0816796	NR	gi|339246517|ref|XP_003374892.1| putative TonB/TolA energy transducing protein [Trichinella spiralis]	6e-115	2.8724	1.233	0	0	0	0	0	0	0	0	0	0.736014	0	0	0
GRP_7855	T1_351_1s|T2_10121_1s|T3_3738_1s|T5_11892_1s|T6_8899_1s|T7_8189_1s|T8_6618_1s|T9_12141_1s|T12_661_1s	-4.77614	0.0823724				0	0	0	0	0	0	0	0	3.00377	0	0	3.38566	0	0	0
GRP_7702	T1_16115_1s|T2_9426_1s|T3_16365_1s|T5_6010_1s|T6_7728_1s|T7_1861_1s|T8_14915_1s|T9_12832_1s|T12_12617_1s	-4.56919	0.0916519	NR	gi|339257668|ref|XP_003369020.1| hypothetical protein Tsp_04448 [Trichinella spiralis]	2e-17	0	0	2.46715	0	0	0	0	0	0	0	0	2.94406	0	0	0
GRP_5116	T1_6274_1s|T2_235_1s|T3_597_1s|T4Gar_9129_1s|T4Kam_10208_1s|T4Kaz_5744_1s|T5_3987_1s|T6_11105_1s|T6_5879_1s|T7_8250_1s|T8_534_1s|T9_6987_1s|T10_10597_1s|T11_3186_1s|T12_13510_1s	-4.52106	0.0994518				3.82987	0	1.37064	0	0	0	0	0	0	0	0	0	0	0	0
GRP_7928	T1_1222_1s|T2_4438_1s|T3_2994_1s|T5_15072_1s|T6_5110_1s|T7_319_1s|T8_1039_1s|T9_4838_1s|T12_2058_1s	-4.90841	0.118711	NR	gi|339241145|ref|XP_003376498.1|	putative	0	0	0	0	0	0	0	0	0	0	7.75915	0	0	0	0			abc	transporter	protein	[Trichinella	spiralis]	3e-36
GRP_5824	T1_6565_1s|T2_7440_1s|T3_17499_1s|T4Gar_4646_1s|T4Aus_748_1s|T5_11826_1s|T6_2732_1s|T7_14463_1s|T8_1436_1s|T9_3199_1s|T10_4804_1s|T11_10411_1s|T12_14820_1s	-4.49006	0.14772	NR	gi|339240919|ref|XP_003376385.1| hypothetical protein Tsp_00581 [Trichinella spiralis]	6e-63	0	0	0	0	0	0	0	5.51453	0	0	0	0	0	0	0
GRP_7911	T1_8533_1s|T2_7086_1s|T3_5228_1s|T5_1577_1s|T6_1351_1s|T7_14502_1s|T8_13165_1s|T9_3531_1s|T12_14393_1s	-4.29862	0.156876	NR	gi|339257370|ref|XP_003370055.1| putative integrase core domain protein [Trichinella spiralis]	4e-43	0	0	0	0	0	0	0	0	0	0	0	4.26888	0	0	0
GRP_7242	T1_7376_1s|T2_10230_1s|T3_1201_1s|T4Aus_7845_1s|T5_1287_1s|T6_7266_1s|T7_7682_1s|T8_6354_1s|T9_14298_1s|T12_15666_1s	-4.42013	0.159051	NR	gi|339258418|ref|XP_003369395.1|	conserved	0	0	0	0	0	0	0	0	0	5.49036	0	0	0	0	0			protein	[Trichinella	spiralis]	3e-06
GRP_7877	T1_12152_1s|T2_13774_1s|T3_13708_1s|T5_1440_1s|T6_10429_1s|T7_9059_1s|T8_12990_1s|T9_10773_1s|T12_3349_1s	-4.31222	0.164969				0	0	0	0	0	0	0	0	4.80604	0	0	0	0	0	0
GRP_7841	T1_9274_1s|T2_7582_1s|T3_6672_1s|T5_1802_1s|T6_1330_1s|T7_4688_1s|T8_13778_1s|T9_4975_1s|T12_1151_1s	-3.8319	0.194435				0	0	0	0	0	0	0	2.20581	0	0	0	1.03042	0	0	0
GRP_7807	T1_7914_1s|T2_14181_1s|T3_14890_1s|T5_15607_1s|T6_3559_1s|T7_6293_1s|T8_12719_1s|T9_10387_1s|T12_15674_1s	-3.90139	0.213372	NR	gi|339241893|ref|XP_003376872.1| nucleolar MIF4G domain-containing protein 1 [Trichinella spiralis]	0	0	0	0	0	0	0	0	0	0	0	0	3.09126	0	0	0
GRP_7734	T1_9628_1s|T2_6505_1s|T3_7759_1s|T5_9599_1s|T6_11995_1s|T7_6320_1s|T8_9903_1s|T9_4023_1s|T12_13735_1s	-3.64663	0.246315	NR	gi|339243345|ref|XP_003377598.1| conserved hypothetical protein [Trichinella spiralis]	0	2.55325	0	0	0	0	0	0	0	0	0	0	0	0	0	0
GRP_7838	T1_4961_1s|T2_15921_1s|T3_7621_1s|T5_13617_1s|T6_7525_1s|T7_11496_1s|T8_9833_1s|T9_8514_1s|T12_6456_1s	-3.48938	0.268405	NR	gi|339254926|ref|XP_003372686.1| conserved hypothetical protein [Trichinella spiralis]	0	2.23409	0	0	0	0	0	0	0	0	0	0	0	0	0	0
GRP_7175	T1_13071_1s|T1_4521_1s|T2_3011_1s|T3_6503_1s|T5_15906_1s|T6_5074_1s|T7_13096_1s|T8_8886_1s|T9_7807_1s|T12_4509_1s	-3.33908	0.335736				0	0	0	0	0	0	0	0	0	0	0	1.91364	0	0	0
GRP_5756	T1_2342_1s|T2_1056_1s|T3_1258_1s|T4Gar_2834_1s|T4Aus_8654_1s|T5_14318_1s|T6_13347_1s|T7_6085_1s|T8_15307_1s|T9_11499_1s|T10_331_1s|T11_15931_1s|T12_4557_1s	-3.31355	0.339671	NR	gi|339255256|ref|XP_003370996.1| conserved hypothetical protein [Trichinella spiralis]	0	0	0	2.19302	0	0	0	0	0	0	0	0	0	0	0	0
GRP_7963	T1_9814_1s|T2_10224_1s|T3_14521_1s|T5_7179_1s|T6_10531_1s|T7_9128_1s|T8_11985_1s|T9_15260_1s|T12_1547_1s	-2.80739	0.428744	NR	gi|339257752|ref|XP_003369062.1| zinc knuckle protein [Trichinella spiralis]	6e-92	0	0	0	0	0	0	0	0	1.50189	0	0	0	0	0	0
GRP_7818	T1_9724_1s|T2_6904_1s|T3_14945_1s|T5_7830_1s|T6_13781_1s|T7_14943_1s|T8_14710_1s|T9_7467_1s|T12_11382_1s	-2.77749	0.432031				0	1.64401	0	0	0	0	0	0	0	0	0	0	0	0	0
GRP_7694	T1_16259_1s|T2_4783_1s|T3_9212_1s|T5_1298_1s|T6_12683_1s|T7_9473_1s|T8_11399_1s|T9_9307_1s|T12_8443_1s	-2.51236	0.587989	NR	gi|339256150|ref|XP_003370550.1| hypothetical protein Tsp_15421 [Trichinella spiralis]	2e-27	0	0	0	0	0	0	0	0	0	0	0	0.883217	0	0	0
GRP_7678	T1_1947_1s|T2_8666_1s|T3_2432_1s|T5_12705_1s|T6_2696_1s|T7_6094_1s|T8_12796_1s|T9_12124_1s|T12_13240_1s	-2.51201	0.58805				0	0	0	0	0	0	0	0	0	0	0	0.883217	0	0	0
GRP_7691	T1_401_1s|T2_7261_1s|T3_14024_1s|T5_10573_1s|T6_5303_1s|T7_15266_1s|T8_1933_1s|T9_2887_1s|T12_5202_1s	-2.45245	0.594408	NR	gi|339250222|ref|XP_003374096.1| hypothetical protein Tsp_08823 [Trichinella spiralis]	7e-53	0	0	0	0	0	0	0	0	0	1.37259	0	0	0	0	0
GRP_5061	T1_816_1s|T2_1363_1s|T3_11292_1s|T4Gar_1808_1s|T4Kam_2339_1s|T4Kaz_6444_1s|T4Aus_4398_1s|T5_7531_1s|T6_15490_1s|T7_7157_1s|T8_233_1s|T9_15274_1s|T11_13327_1s|T12_8384_1s	NA					0	0	0	0	0	0	0	0	0	0	0	0	0	0	0
GRP_5081	T1_796_1s|T2_5723_1s|T3_18068_1s|T4Gar_12643_1s|T4Kaz_3338_1s|T4Aus_3108_1s|T5_5344_1s|T6_15357_1s|T7_11265_1s|T8_16534_1s|T9_10879_1s|T10_5231_1s|T11_13413_1s|T12_7135_1s	NA					0	0	0	0	0	0	0	0	0	0	0	0	0	0	0
GRP_5098	T1_15510_1s|T2_11189_1s|T3_9085_1s|T4Gar_13397_1s|T4Kaz_2826_1s|T4Aus_7918_1s|T5_5617_1s|T6_5225_1s|T7_8776_1s|T8_8573_1s|T9_6442_1s|T10_12306_1s|T11_14044_1s|T12_7604_1s	NA					0	0	0	0	0	0	0	0	0	0	0	0	0	0	0
GRP_5117	T1_11142_1s|T2_6408_1s|T3_9038_1s|T4Kam_5068_1s|T4Kaz_11517_1s|T4Aus_10529_1s|T5_2506_1s|T6_12182_1s|T7_13322_1s|T8_11284_1s|T9_7152_1s|T10_6551_1s|T11_8972_1s|T12_12364_1s	NA					0	0	0	0	0	0	0	0	0	0	0	0	0	0	0
GRP_5142	T1_11974_1s|T2_4224_1s|T3_551_1s|T4Gar_4545_1s|T4Kam_1644_1s|T4Kaz_5179_1s|T4Aus_4643_1s|T5_3326_1s|T6_1557_1s|T7_4719_1s|T8_7888_1s|T9_6956_1s|T10_6976_1s|T12_9642_1s	NA		NR	gi|339251110|ref|XP_003373038.1| toxin-antitoxin system, toxin component, HicA family [Trichinella spiralis]	4e-55	0	0	0	0	0	0	0	0	0	0	0	0	0	0	0
GRP_5232	T1_13021_1s|T2_11637_1s|T3_10219_1s|T4Kam_6783_1s|T4Kaz_11617_1s|T4Aus_3141_1s|T5_352_1s|T6_4865_1s|T7_9566_1s|T8_8846_1s|T9_1791_1s|T10_6219_1s|T11_4713_1s|T12_4666_1s	NA		NR	gi|339235147|ref|XP_003379128.1| hypothetical protein Tsp_02799 [Trichinella spiralis]	2e-164	0	0	0	0	0	0	0	0	0	0	0	0	0	0	0
GRP_5452	T1_11868_1s|T2_12112_1s|T3_8050_1s|T4Gar_8908_1s|T4Kam_9845_1s|T4Kaz_1568_1s|T4Aus_11050_1s|T5_5113_1s|T6_15923_1s|T7_3982_1s|T8_7753_1s|T9_12103_1s|T11_9338_1s|T12_2739_1s	NA		NR	gi|339248059|ref|XP_003375663.1| conserved hypothetical protein [Trichinella spiralis]	3e-34	0	0	0	0	0	0	0	0	0	0	0	0	0	0	0
GRP_5687	T1_6303_1s|T2_7096_1s|T3_6714_1s|T4Gar_7585_1s|T4Aus_11727_1s|T5_14317_1s|T6_6742_1s|T7_2955_1s|T8_6600_1s|T9_3382_1s|T10_13309_1s|T11_8344_1s|T12_17021_1s	NA					0	0	0	0	0	0	0	0	0	0	0	0	0	0	0
GRP_5700	T1_6472_1s|T2_14732_1s|T3_10082_1s|T4Gar_964_1s|T4Kam_1106_1s|T4Kaz_5336_1s|T4Aus_8990_1s|T5_4509_1s|T6_350_1s|T7_836_1s|T8_750_1s|T9_3888_1s|T12_3631_1s	NA		NR	gi|339250346|ref|XP_003374158.1| hypothetical protein Tsp_08884 [Trichinella spiralis]	1e-40	0	0	0	0	0	0	0	0	0	0	0	0	0	0	0
GRP_5736	T1_9748_1s|T2_11908_1s|T3_17728_1s|T4Gar_9280_1s|T4Aus_2580_1s|T5_10766_1s|T6_895_1s|T7_8677_1s|T8_13940_1s|T9_7443_1s|T10_6524_1s|T11_11364_1s|T12_12257_1s	NA					0	0	0	0	0	0	0	0	0	0	0	0	0	0	0
GRP_5738	T1_6101_1s|T2_15631_1s|T3_3329_1s|T4Gar_13311_1s|T4Kam_6767_1s|T4Kaz_9868_1s|T5_7954_1s|T6_5212_1s|T7_11262_1s|T8_3565_1s|T9_8490_1s|T10_8661_1s|T12_795_1s	NA					0	0	0	0	0	0	0	0	0	0	0	0	0	0	0
GRP_5793	T1_9967_1s|T2_15770_1s|T3_10699_1s|T4Gar_11121_1s|T4Kam_11059_1s|T4Kaz_2069_1s|T4Aus_2269_1s|T5_2419_1s|T6_8563_1s|T7_11194_1s|T8_4951_1s|T9_3147_1s|T12_9425_1s	NA					0	0	0	0	0	0	0	0	0	0	0	0	0	0	0
GRP_5850	T1_1352_1s|T2_4650_1s|T3_1635_1s|T4Gar_324_1s|T4Kam_1263_1s|T4Kaz_771_1s|T4Aus_137_1s|T5_12962_1s|T6_9435_1s|T7_7458_1s|T8_16336_1s|T9_11531_1s|T12_8335_1s	NA					0	0	0	0	0	0	0	0	0	0	0	0	0	0	0
GRP_5897	T1_9280_1s|T2_2014_1s|T3_15743_1s|T4Kam_4421_1s|T4Aus_5820_1s|T5_4687_1s|T6_4190_1s|T7_7696_1s|T8_12700_1s|T9_8729_1s|T10_13439_1s|T11_14743_1s|T12_6797_1s	NA		NR	gi|339247079|ref|XP_003375173.1| conserved hypothetical protein [Trichinella spiralis]	3e-150	0	0	0	0	0	0	0	0	0	0	0	0	0	0	0
GRP_5899	T1_12966_1s|T2_6531_1s|T3_13263_1s|T4Gar_5477_1s|T4Kam_8047_1s|T4Kaz_7893_1s|T4Aus_7614_1s|T5_4392_1s|T6_11306_1s|T7_11603_1s|T8_368_1s|T9_8948_1s|T12_11378_1s	NA					0	0	0	0	0	0	0	0	0	0	0	0	0	0	0
GRP_6039	T1_9873_1s|T2_11447_1s|T3_13208_1s|T4Kam_3150_1s|T4Kaz_7436_1s|T4Aus_10138_1s|T5_3598_1s|T6_567_1s|T7_12363_1s|T8_3906_1s|T9_102_1s|T12_12759_1s	NA		NR	gi|339239319|ref|XP_003381214.1| conserved hypothetical protein [Trichinella spiralis]	1e-55	0	0	0	0	0	0	0	0	0	0	0	0	0	0	0
GRP_6071	T1_12695_1s|T2_9060_1s|T3_2563_1s|T4Gar_10125_1s|T4Kam_915_1s|T4Aus_10844_1s|T5_2122_1s|T6_5711_1s|T7_6621_1s|T8_15329_1s|T9_4916_1s|T12_16681_1s	NA		NR	gi|339240669|ref|XP_003376260.1| conserved hypothetical protein [Trichinella spiralis]	2e-110	0	0	0	0	0	0	0	0	0	0	0	0	0	0	0
GRP_6109	T1_3585_1s|T2_7754_1s|T3_17462_1s|T4Gar_14418_1s|T4Kam_268_1s|T4Kaz_5427_1s|T5_13585_1s|T6_15508_1s|T7_8814_1s|T8_3791_1s|T9_1586_1s|T12_13960_1s	NA		NR	gi|339251794|ref|XP_003372919.1| hypothetical protein Tsp_10474 [Trichinella spiralis]	5e-73	0	0	0	0	0	0	0	0	0	0	0	0	0	0	0
GRP_6158	T1_16138_1s|T2_659_1s|T3_13931_1s|T4Gar_5271_1s|T5_14261_1s|T6_11645_1s|T7_1050_1s|T8_9808_1s|T9_2258_1s|T10_5842_1s|T11_15002_1s|T12_6956_1s	NA		NR	gi|339254422|ref|XP_003372434.1| hypothetical protein Tsp_10194 [Trichinella spiralis]	3e-87	0	0	0	0	0	0	0	0	0	0	0	0	0	0	0
GRP_6209	T1_104_1s|T2_2550_1s|T3_10844_1s|T4Gar_2534_1s|T4Kam_1202_1s|T4Kaz_4214_1s|T5_6975_1s|T6_1713_1s|T7_7566_1s|T8_7197_1s|T9_13135_1s|T12_7221_1s	NA					0	0	0	0	0	0	0	0	0	0	0	0	0	0	0
GRP_6336	T1_2591_1s|T2_13208_1s|T3_1419_1s|T4Kaz_11545_1s|T4Aus_5745_1s|T4Aus_8930_1s|T5_5539_1s|T6_4503_1s|T7_5028_1s|T8_945_1s|T9_12176_1s|T12_5938_1s	NA		NR	gi|339248695|ref|XP_003373335.1| conserved hypothetical protein [Trichinella spiralis]	5e-36	0	0	0	0	0	0	0	0	0	0	0	0	0	0	0
GRP_6402	T1_14977_1s|T2_10026_1s|T3_10810_1s|T4Aus_3422_1s|T5_10354_1s|T6_87_1s|T7_10233_1s|T8_758_1s|T9_4363_1s|T10_563_1s|T11_8333_1s|T12_2507_1s	NA					0	0	0	0	0	0	0	0	0	0	0	0	0	0	0
GRP_6426	T1_12214_1s|T2_7236_1s|T3_6424_1s|T4Kam_2846_1s|T5_8619_1s|T6_235_1s|T7_12710_1s|T8_14036_1s|T9_5383_1s|T11_9339_1s|T12_13183_1s	NA					0	0	0	0	0	0	0	0	0	0	0	0	0	0	0
GRP_6435	T1_9975_1s|T2_3111_1s|T3_4069_1s|T4Kam_4829_1s|T4Kaz_1727_1s|T5_1670_1s|T6_4119_1s|T7_2162_1s|T8_1460_1s|T9_9100_1s|T12_5960_1s	NA					0	0	0	0	0	0	0	0	0	0	0	0	0	0	0
GRP_6477	T1_1022_1s|T2_26_1s|T3_14176_1s|T4Aus_4998_1s|T5_2113_1s|T6_1246_1s|T7_6766_1s|T8_3538_1s|T9_7515_1s|T11_17639_1s|T12_8461_1s	NA		NR	gi|339244443|ref|XP_003378147.1| putative cation channel sperm-associated protein 2 [Trichinella spiralis]	1e-17	0	0	0	0	0	0	0	0	0	0	0	0	0	0	0
GRP_6479	T1_4115_1s|T2_2142_1s|T3_11100_1s|T4Kam_15246_1s|T4Aus_1565_1s|T5_4239_1s|T6_15818_1s|T7_14830_1s|T8_688_1s|T9_13337_1s|T12_15066_1s	NA					0	0	0	0	0	0	0	0	0	0	0	0	0	0	0
GRP_6679	T1_7665_1s|T2_14601_1s|T3_3906_1s|T5_15049_1s|T6_9037_1s|T7_7106_1s|T8_4318_1s|T9_9322_1s|T10_12982_1s|T11_2212_1s|T12_7832_1s	NA					0	0	0	0	0	0	0	0	0	0	0	0	0	0	0
GRP_6727	T1_1190_1s|T2_552_1s|T3_13991_1s|T5_8667_1s|T6_2500_1s|T7_13232_1s|T8_5530_1s|T9_13384_1s|T11_10463_1s|T12_14832_1s	NA		NR	gi|339254042|ref|XP_003372244.1| conserved hypothetical protein [Trichinella spiralis]	2e-25	0	0	0	0	0	0	0	0	0	0	0	0	0	0	0
GRP_6737	T1_11226_1s|T2_10181_1s|T3_18142_1s|T5_7893_1s|T6_574_1s|T7_5509_1s|T8_4548_1s|T9_2719_1s|T10_1230_1s|T11_7333_1s|T12_17009_1s	NA					0	0	0	0	0	0	0	0	0	0	0	0	0	0	0
GRP_6738	T1_6808_1s|T2_6029_1s|T3_15075_1s|T4Gar_1480_1s|T5_179_1s|T6_14176_1s|T7_1373_1s|T8_1281_1s|T9_9274_1s|T11_3609_1s|T12_639_1s	NA		NR	gi|339258292|ref|XP_003369332.1| hypothetical protein Tsp_04748 [Trichinella spiralis]	2e-29	0	0	0	0	0	0	0	0	0	0	0	0	0	0	0
GRP_6754	T1_12595_1s|T2_14239_1s|T3_17568_1s|T5_13900_1s|T6_13723_1s|T7_9194_1s|T8_9633_1s|T9_207_1s|T11_2954_1s|T12_7489_1s	NA		NR	gi|339235057|ref|XP_003379083.1| ankyrin repeat-containing domain protein [Trichinella spiralis]	2e-68	0	0	0	0	0	0	0	0	0	0	0	0	0	0	0
GRP_6808	T1_1259_1s|T2_12916_1s|T3_1270_1s|T5_4520_1s|T6_7638_1s|T7_668_1s|T8_1069_1s|T9_1322_1s|T10_3947_1s|T10_5202_1s|T12_12463_1s	NA					0	0	0	0	0	0	0	0	0	0	0	0	0	0	0
GRP_6868	T1_13641_1s|T2_8286_1s|T3_1898_1s|T4Aus_11246_1s|T5_11583_1s|T6_6146_1s|T7_13668_1s|T8_5154_1s|T9_13395_1s|T10_2898_1s|T12_16464_1s	NA					0	0	0	0	0	0	0	0	0	0	0	0	0	0	0
GRP_7097	T1_15418_1s|T2_8484_1s|T3_15572_1s|T5_12961_1s|T6_17002_1s|T7_8449_1s|T8_9855_1s|T9_8785_1s|T11_4416_1s|T12_6977_1s	NA		NR	gi|339242019|ref|XP_003376935.1| putative transposase [Trichinella spiralis]	7e-81	0	0	0	0	0	0	0	0	0	0	0	0	0	0	0
GRP_7105	T1_8955_1s|T2_6301_1s|T3_8828_1s|T5_1233_1s|T6_3808_1s|T7_12592_1s|T8_2572_1s|T9_8890_1s|T10_3243_1s|T12_12028_1s	NA		NR	gi|339239291|ref|XP_003381200.1| conserved hypothetical protein [Trichinella spiralis]	2e-139	0	0	0	0	0	0	0	0	0	0	0	0	0	0	0
GRP_7116	T1_5983_1s|T2_6441_1s|T3_8751_1s|T5_15148_1s|T6_16508_1s|T7_14914_1s|T8_5913_1s|T9_3703_1s|T12_5664_1s	NA		NR	gi|339245295|ref|XP_003378573.1| conserved hypothetical protein [Trichinella spiralis]	2e-59	0	0	0	0	0	0	0	0	0	0	0	0	0	0	0
GRP_7138	T1_9796_1s|T2_465_1s|T3_419_1s|T4Aus_8065_1s|T5_4498_1s|T6_11737_1s|T7_1497_1s|T8_3623_1s|T9_7392_1s|T12_14406_1s	NA		NR	gi|339249371|ref|XP_003373673.1| conserved hypothetical protein [Trichinella spiralis]	6e-42	0	0	0	0	0	0	0	0	0	0	0	0	0	0	0
GRP_7139	T1_12637_1s|T2_9330_1s|T3_10260_1s|T5_3723_1s|T6_10175_1s|T7_535_1s|T8_4486_1s|T9_7856_1s|T11_11331_1s|T12_16920_1s	NA		NR	gi|340785889|ref|YP_004751354.1| hypothetical protein CFU_0697 [Collimonas fungivorans Ter331]	2e-06	0	0	0	0	0	0	0	0	0	0	0	0	0	0	0
GRP_7159	T1_6823_1s|T2_15636_1s|T3_7897_1s|T5_5247_1s|T6_16197_1s|T7_812_1s|T8_13421_1s|T9_4434_1s|T11_10611_1s|T12_7092_1s	NA		NR	gi|339234004|ref|XP_003382119.1| hypothetical protein Tsp_08973 [Trichinella spiralis]	4e-26	0	0	0	0	0	0	0	0	0	0	0	0	0	0	0
GRP_7164	T1_13251_1s|T2_1087_1s|T3_10363_1s|T5_6530_1s|T6_6396_1s|T7_14431_1s|T8_15646_1s|T9_4708_1s|T11_14982_1s|T12_2940_1s	NA					0	0	0	0	0	0	0	0	0	0	0	0	0	0	0
GRP_7191	T1_10822_1s|T2_382_1s|T3_8631_1s|T5_3528_1s|T6_7461_1s|T7_1525_1s|T8_5818_1s|T9_5547_1s|T11_14222_1s|T12_55_1s	NA		NR	gi|339244061|ref|XP_003377956.1| conserved hypothetical protein [Trichinella spiralis]	5e-34	0	0	0	0	0	0	0	0	0	0	0	0	0	0	0
GRP_7196	T1_11463_1s|T2_12544_1s|T3_11430_1s|T5_7856_1s|T6_6449_1s|T7_14071_1s|T8_2457_1s|T9_2590_1s|T11_10909_1s|T12_11137_1s	NA					0	0	0	0	0	0	0	0	0	0	0	0	0	0	0
GRP_7206	T1_13778_1s|T2_13289_1s|T3_504_1s|T5_9781_1s|T6_15862_1s|T7_900_1s|T8_7238_1s|T9_11917_1s|T11_7840_1s|T12_10311_1s	NA					0	0	0	0	0	0	0	0	0	0	0	0	0	0	0
GRP_7210	T1_4403_1s|T2_2071_1s|T3_16809_1s|T5_2415_1s|T6_14861_1s|T7_9845_1s|T8_12663_1s|T9_3616_1s|T10_5530_1s|T12_14092_1s	NA					0	0	0	0	0	0	0	0	0	0	0	0	0	0	0
GRP_7241	T1_12185_1s|T2_2420_1s|T3_14096_1s|T5_12038_1s|T6_15118_1s|T7_10162_1s|T8_13757_1s|T9_14006_1s|T10_13661_1s|T12_17107_1s	NA					0	0	0	0	0	0	0	0	0	0	0	0	0	0	0
GRP_7243	T1_1688_1s|T2_11010_1s|T3_11108_1s|T5_14361_1s|T6_16531_1s|T7_9028_1s|T8_8907_1s|T9_985_1s|T11_1517_1s|T12_11350_1s	NA					0	0	0	0	0	0	0	0	0	0	0	0	0	0	0
GRP_7265	T1_16193_1s|T2_8452_1s|T3_11403_1s|T5_15994_1s|T6_13921_1s|T7_1058_1s|T8_15987_1s|T9_6930_1s|T10_5176_1s|T12_9090_1s	NA					0	0	0	0	0	0	0	0	0	0	0	0	0	0	0
GRP_7351	T1_5230_1s|T2_9970_1s|T3_11730_1s|T5_6198_1s|T6_7664_1s|T7_2352_1s|T8_13425_1s|T9_5937_1s|T10_8079_1s|T12_4253_1s	NA					0	0	0	0	0	0	0	0	0	0	0	0	0	0	0
GRP_7667	T1_13130_1s|T2_11443_1s|T3_2879_1s|T5_5904_1s|T6_11714_1s|T7_13651_1s|T8_14540_1s|T9_2210_1s|T12_7919_1s	NA					0	0	0	0	0	0	0	0	0	0	0	0	0	0	0
GRP_7672	T1_3789_1s|T2_14304_1s|T3_7072_1s|T5_5134_1s|T6_11226_1s|T7_1330_1s|T8_16149_1s|T9_3974_1s|T12_8070_1s	NA					0	0	0	0	0	0	0	0	0	0	0	0	0	0	0
GRP_7681	T1_8848_1s|T2_7511_1s|T3_9565_1s|T5_2868_1s|T6_2564_1s|T7_2359_1s|T8_9702_1s|T9_2574_1s|T12_12864_1s	NA					0	0	0	0	0	0	0	0	0	0	0	0	0	0	0
GRP_7686	T1_15976_1s|T2_8271_1s|T3_16553_1s|T5_1687_1s|T6_14325_1s|T7_10415_1s|T8_2394_1s|T9_11412_1s|T12_6532_1s	NA		NR	gi|339249229|ref|XP_003373602.1| hypothetical protein Tsp_08193 [Trichinella spiralis]	1e-42	0	0	0	0	0	0	0	0	0	0	0	0	0	0	0
GRP_7710	T1_1294_1s|T2_5126_1s|T3_8757_1s|T5_11002_1s|T6_6559_1s|T7_12121_1s|T8_15941_1s|T9_11343_1s|T12_4035_1s	NA		NR	gi|339252800|ref|XP_003371623.1| hypothetical protein Tsp_05258 [Trichinella spiralis]	9e-119	0	0	0	0	0	0	0	0	0	0	0	0	0	0	0
GRP_7712	T1_567_1s|T2_13167_1s|T3_16755_1s|T5_9024_1s|T6_4035_1s|T7_3948_1s|T8_1307_1s|T9_9845_1s|T12_4989_1s	NA		NR	gi|339252766|ref|XP_003371606.1| putative luciferin 4-monooxygenase [Trichinella spiralis]	4e-74	0	0	0	0	0	0	0	0	0	0	0	0	0	0	0
GRP_7713	T1_14855_1s|T2_14562_1s|T3_6238_1s|T5_4548_1s|T6_806_1s|T7_8134_1s|T8_12900_1s|T9_12668_1s|T12_10054_1s	NA					0	0	0	0	0	0	0	0	0	0	0	0	0	0	0
GRP_7719	T1_2561_1s|T2_7961_1s|T3_7533_1s|T5_13284_1s|T6_6530_1s|T7_13509_1s|T8_13059_1s|T9_12654_1s|T12_4942_1s	NA		NR	gi|339253184|ref|XP_003371815.1| dynein light chain Tctex-type 1 [Trichinella spiralis]	2e-41	0	0	0	0	0	0	0	0	0	0	0	0	0	0	0
GRP_7729	T1_1280_1s|T2_11094_1s|T3_1759_1s|T5_11706_1s|T6_15130_1s|T7_14309_1s|T8_8793_1s|T9_1311_1s|T12_7821_1s	NA		NR	gi|339238993|ref|XP_003381051.1|	conserved	0	0	0	0	0	0	0	0	0	0	0	0	0	0	0			protein	[Trichinella	spiralis]	7e-81
GRP_7732	T1_15791_1s|T2_15847_1s|T3_3927_1s|T5_9577_1s|T6_2477_1s|T7_13395_1s|T8_3070_1s|T9_4053_1s|T12_2065_1s	NA		NR	gi|339258518|ref|XP_003369445.1| zinc knuckle protein [Trichinella spiralis]	2e-16	0	0	0	0	0	0	0	0	0	0	0	0	0	0	0
GRP_7746	T1_2435_1s|T2_1935_1s|T3_11703_1s|T5_1277_1s|T6_10262_1s|T7_3474_1s|T8_8275_1s|T9_13227_1s|T12_6288_1s	NA		NR	gi|339240037|ref|XP_003375944.1| tigger transposable element-derived protein 6 [Trichinella spiralis]	2e-54	0	0	0	0	0	0	0	0	0	0	0	0	0	0	0
GRP_7752	T1_11239_1s|T2_10536_1s|T3_15441_1s|T5_14724_1s|T6_7446_1s|T7_5062_1s|T8_9229_1s|T9_11352_1s|T12_11112_1s	NA		NR	gi|339252818|ref|XP_003371632.1| conserved hypothetical protein [Trichinella spiralis]	2e-96	0	0	0	0	0	0	0	0	0	0	0	0	0	0	0
GRP_7767	T1_7817_1s|T2_9421_1s|T3_17563_1s|T5_9734_1s|T6_3111_1s|T7_10481_1s|T8_811_1s|T9_8630_1s|T12_11883_1s	NA					0	0	0	0	0	0	0	0	0	0	0	0	0	0	0
GRP_7792	T1_12283_1s|T2_6031_1s|T3_8147_1s|T5_14862_1s|T6_10835_1s|T7_8229_1s|T8_4056_1s|T9_8665_1s|T12_5430_1s	NA		NR	gi|339249922|ref|XP_003373946.1| conserved hypothetical protein [Trichinella spiralis]	2e-36	0	0	0	0	0	0	0	0	0	0	0	0	0	0	0
GRP_7797	T1_10627_1s|T2_11544_1s|T3_13633_1s|T5_4730_1s|T6_14986_1s|T7_13471_1s|T8_2587_1s|T9_13461_1s|T12_4811_1s	NA		NR	gi|339253448|ref|XP_003371947.1| hypothetical protein Tsp_05606 [Trichinella spiralis]	4e-06	0	0	0	0	0	0	0	0	0	0	0	0	0	0	0
GRP_7803	T1_15538_1s|T2_11840_1s|T3_7809_1s|T5_8614_1s|T6_3985_1s|T7_1156_1s|T8_14091_1s|T9_11098_1s|T12_14000_1s	NA		NR	gi|339256108|ref|XP_003370571.1| conserved hypothetical protein [Trichinella spiralis]	2e-62	0	0	0	0	0	0	0	0	0	0	0	0	0	0	0
GRP_7832	T1_8410_1s|T2_3672_1s|T3_7480_1s|T5_11958_1s|T6_587_1s|T7_6663_1s|T8_2777_1s|T9_2562_1s|T12_5118_1s	NA		NR	gi|339237503|ref|XP_003380306.1| conserved hypothetical protein [Trichinella spiralis]	3e-33	0	0	0	0	0	0	0	0	0	0	0	0	0	0	0
GRP_7836	T1_64_1s|T2_7097_1s|T3_11936_1s|T5_9133_1s|T6_1784_1s|T7_5378_1s|T8_9774_1s|T9_1650_1s|T12_10407_1s	NA					0	0	0	0	0	0	0	0	0	0	0	0	0	0	0
GRP_7848	T1_8226_1s|T2_6868_1s|T3_3141_1s|T5_2459_1s|T6_9960_1s|T7_7053_1s|T8_8313_1s|T9_10915_1s|T12_5983_1s	NA		NR	gi|339251650|ref|XP_003372847.1| hypothetical protein Tsp_10408 [Trichinella spiralis]	3e-72	0	0	0	0	0	0	0	0	0	0	0	0	0	0	0
GRP_7851	T1_9253_1s|T2_2916_1s|T3_17577_1s|T5_14968_1s|T6_12824_1s|T7_2970_1s|T8_10173_1s|T9_15026_1s|T12_11908_1s	NA					0	0	0	0	0	0	0	0	0	0	0	0	0	0	0
GRP_7859	T1_3887_1s|T2_11581_1s|T3_5866_1s|T5_13666_1s|T6_14780_1s|T7_6659_1s|T8_12317_1s|T9_5968_1s|T12_6433_1s	NA					0	0	0	0	0	0	0	0	0	0	0	0	0	0	0
GRP_7870	T1_7770_1s|T2_12723_1s|T3_4034_1s|T5_467_1s|T6_3716_1s|T7_6156_1s|T8_9375_1s|T9_1772_1s|T12_15313_1s	NA					0	0	0	0	0	0	0	0	0	0	0	0	0	0	0
GRP_7882	T1_4292_1s|T2_10410_1s|T3_2113_1s|T5_4590_1s|T6_1906_1s|T7_9526_1s|T8_13265_1s|T9_704_1s|T12_3369_1s	NA		NR	gi|339258596|ref|XP_003369484.1| conserved hypothetical protein [Trichinella spiralis]	2e-56	0	0	0	0	0	0	0	0	0	0	0	0	0	0	0
GRP_7885	T1_2442_1s|T2_10527_1s|T3_9371_1s|T5_9604_1s|T6_12299_1s|T7_6851_1s|T8_7737_1s|T9_6865_1s|T12_9427_1s	NA		NR	gi|339248541|ref|XP_003373258.1| conserved hypothetical protein [Trichinella spiralis]	9e-61	0	0	0	0	0	0	0	0	0	0	0	0	0	0	0
GRP_7894	T1_8203_1s|T2_16089_1s|T3_14278_1s|T5_1815_1s|T6_11116_1s|T7_5048_1s|T8_5144_1s|T9_8201_1s|T12_12504_1s	NA					0	0	0	0	0	0	0	0	0	0	0	0	0	0	0
GRP_7897	T1_2659_1s|T2_5236_1s|T3_16482_1s|T5_15726_1s|T6_14795_1s|T7_6796_1s|T8_6814_1s|T9_471_1s|T12_3906_1s	NA		NR	gi|339261386|ref|XP_003367932.1| Pao retrotransposon peptidase superfamily [Trichinella spiralis]	2e-14	0	0	0	0	0	0	0	0	0	0	0	0	0	0	0
GRP_7899	T1_9288_1s|T2_16533_1s|T3_1804_1s|T5_10888_1s|T6_9104_1s|T7_10750_1s|T8_9360_1s|T9_9039_1s|T12_7983_1s	NA		NR	gi|339249341|ref|XP_003373658.1| hypothetical protein Tsp_12222 [Trichinella spiralis]	7e-26	0	0	0	0	0	0	0	0	0	0	0	0	0	0	0
GRP_7900	T1_12685_1s|T2_6535_1s|T3_7223_1s|T5_16341_1s|T6_7202_1s|T7_31_1s|T8_10322_1s|T9_265_1s|T12_8018_1s	NA					0	0	0	0	0	0	0	0	0	0	0	0	0	0	0
GRP_7904	T1_12503_1s|T2_3455_1s|T3_107_1s|T5_8892_1s|T6_5831_1s|T7_4245_1s|T8_15566_1s|T9_3162_1s|T12_16971_1s	NA					0	0	0	0	0	0	0	0	0	0	0	0	0	0	0
GRP_7913	T1_939_1s|T2_9250_1s|T3_906_1s|T5_9909_1s|T6_11069_1s|T7_9516_1s|T8_15014_1s|T9_13323_1s|T12_8400_1s	NA					0	0	0	0	0	0	0	0	0	0	0	0	0	0	0
GRP_7923	T1_9868_1s|T2_1124_1s|T3_15374_1s|T5_572_1s|T6_5844_1s|T7_3751_1s|T8_4728_1s|T9_6798_1s|T12_15451_1s	NA		NR	gi|339241485|ref|XP_003376668.1|	conserved	0	0	0	0	0	0	0	0	0	0	0	0	0	0	0			protein	[Trichinella	spiralis]	4e-53
GRP_7926	T1_13168_1s|T2_12101_1s|T3_16829_1s|T5_10187_1s|T6_4244_1s|T7_11475_1s|T8_5429_1s|T9_15264_1s|T12_3126_1s	NA		NR	gi|339241315|ref|XP_003376583.1| hypothetical protein Tsp_00803 [Trichinella spiralis]	9e-65	0	0	0	0	0	0	0	0	0	0	0	0	0	0	0
GRP_7930	T1_10667_1s|T2_8367_1s|T3_4352_1s|T5_12135_1s|T6_2211_1s|T7_8_1s|T8_819_1s|T9_11983_1s|T12_12877_1s	NA		NR	gi|339253242|ref|XP_003371844.1| putative tetratricopeptide repeat protein 27 [Trichinella spiralis]	4e-64	0	0	0	0	0	0	0	0	0	0	0	0	0	0	0
GRP_7945	T1_10942_1s|T2_6690_1s|T3_16608_1s|T5_16006_1s|T6_8276_1s|T7_7737_1s|T8_13135_1s|T9_15235_1s|T12_5022_1s	NA					0	0	0	0	0	0	0	0	0	0	0	0	0	0	0
GRP_7972	T1_1701_1s|T2_16464_1s|T3_11915_1s|T5_15734_1s|T6_11870_1s|T7_8832_1s|T8_15139_1s|T9_2460_1s|T12_9799_1s	NA		NR	gi|339244861|ref|XP_003378356.1| RNA-binding protein 5 [Trichinella spiralis]	9e-11	0	0	0	0	0	0	0	0	0	0	0	0	0	0	0
GRP_7974	T1_13491_1s|T2_16408_1s|T3_10010_1s|T5_1021_1s|T6_5595_1s|T7_5277_1s|T8_7994_1s|T9_2657_1s|T12_4871_1s	NA		NR	gi|339255488|ref|XP_003370880.1| hypothetical protein Tsp_12621 [Trichinella spiralis]	3e-20	0	0	0	0	0	0	0	0	0	0	0	0	0	0	0
GRP_7975	T1_6964_1s|T2_11320_1s|T3_8779_1s|T5_9590_1s|T6_15218_1s|T7_9137_1s|T8_6339_1s|T9_1984_1s|T12_7248_1s	NA					0	0	0	0	0	0	0	0	0	0	0	0	0	0	0
GRP_8040	T1_1389_1s|T2_5352_1s|T3_3577_1s|T5_2764_1s|T6_4114_1s|T7_9463_1s|T8_13036_1s|T9_13659_1s|T12_12295_1s	NA					0	0	0	0	0	0	0	0	0	0	0	0	0	0	0
GRP_8070	T1_9276_1s|T2_10324_1s|T3_9627_1s|T5_8896_1s|T6_5645_1s|T7_10956_1s|T8_16800_1s|T9_156_1s|T12_7082_1s	NA		NR	gi|339239017|ref|XP_003381063.1| conserved hypothetical protein [Trichinella spiralis]	7e-12	0	0	0	0	0	0	0	0	0	0	0	0	0	0	0
GRP_8091	T1_4955_1s|T2_16156_1s|T3_2866_1s|T5_12635_1s|T6_8658_1s|T7_8385_1s|T8_10535_1s|T9_1051_1s|T12_7005_1s	NA		NR	gi|339257644|ref|XP_003369008.1|	hypothetical	0	0	0	0	0	0	0	0	0	0	0	0	0	0	0			Tsp_04437	[Trichinella	spiralis]	5e-23
GRP_10115	T4Gar_7104_1s|T4Kam_92_1s|T4Kaz_1962_1s|T4Aus_9371_1s|T10_7028_1s|T11_16397_1s	13.5693	1.32381e-75	NR	gi|339234158|ref|XP_003382196.1| conserved hypothetical protein [Trichinella spiralis]	1e-66	0	0	0	284.08	447.431	364.777	220.241	0	0	0	0	0	535.073	202.675	0
GRP_10139	T4Gar_5114_1s|T4Kam_12577_1s|T4Kaz_11116_1s|T4Aus_11213_1s|T10_1407_1s|T11_7827_1s	13.5067	1.32381e-75	NR	gi|339252586|ref|XP_003371516.1| conserved hypothetical protein [Trichinella spiralis]	6e-119	0	0	0	220.759	405.771	258.425	543.466	0	0	0	0	0	334.014	208.404	0
GRP_10235	T4Gar_3770_1s|T4Kam_460_1s|T4Kaz_10298_1s|T4Aus_3052_1s|T10_2831_1s|T11_17063_1s	12.4573	6.97285e-62	NR	gi|339249611|ref|XP_003373793.1| baculoviral IAP repeat-containing protein 5 [Trichinella spiralis]	7e-64	0	0	0	121.749	191.232	139.028	170.789	0	0	0	0	0	221.376	107.298	0
GRP_9955	T4Gar_7383_1s|T4Kam_2952_1s|T4Kaz_4070_1s|T4Aus_9591_1s|T10_12767_1s|T11_15855_1s	12.7712	6.97285e-62	NR	gi|556099391|gb|ESO88043.1| hypothetical protein LOTGIDRAFT_204438 [Lottia gigantea]	3e-70	0	0	0	106.062	103.507	220.407	241.654	0	0	0	0	0	300.856	209.332	0
GRP_10086	T4Gar_10520_1s|T4Kam_4573_1s|T4Kaz_12611_1s|T4Aus_1432_1s|T10_1662_1s|T11_8409_1s	14.9725	9.32951e-62	NR	gi|339235589|ref|XP_003379349.1| putative trypsin [Trichinella spiralis]	4e-95	0	0	0	297.032	1344.86	1564.71	175.887	0	0	0	0	0	1042.68	993.246	0
GRP_10096	T4Gar_464_1s|T4Kam_10086_1s|T4Kaz_11017_1s|T4Aus_720_1s|T10_1893_1s|T11_5916_1s	12.2673	5.51567e-59				0	0	0	156.287	114.152	149.837	141.729	0	0	0	0	0	102.398	165.98	0
GRP_10209	T4Gar_10441_1s|T4Kam_11465_1s|T4Kaz_6486_1s|T4Aus_1058_1s|T10_2140_1s|T11_13871_1s	12.4092	6.13135e-59	NR	gi|339254132|ref|XP_003372289.1| Skp1 family, dimerization domain protein [Trichinella spiralis]	8e-35	0	0	0	114.409	129.751	98.1518	159.063	0	0	0	0	0	246.732	173.102	0
GRP_8853	T4Gar_13847_1s|T4Kam_13258_1s|T4Kaz_4723_1s|T4Aus_8072_1s|T7_242_1s|T10_11397_1s|T11_1774_1s	12.4745	1.77411e-56	NR	gi|339233394|ref|XP_003381814.1| hypothetical protein Tsp_07513 [Trichinella spiralis]	1e-17	0	0	0	154.56	243.903	64.482	208.516	0	0	0	0	0	147.096	145.542	0
GRP_10056	T4Gar_895_1s|T4Kam_13266_1s|T4Kaz_7255_1s|T4Aus_7143_1s|T10_8200_1s|T11_15822_1s	12.5589	3.351e-54				0	0	0	103.328	111.583	117.782	112.67	0	0	0	0	0	377.574	199.733	0
GRP_10000	T4Gar_8949_1s|T4Kam_14852_1s|T4Kaz_10338_1s|T4Aus_10543_1s|T10_1692_1s|T11_17232_1s	12.2163	1.00523e-44	NR	gi|339240107|ref|XP_003375979.1| putative RNA recognition motif protein [Trichinella spiralis]	7e-80	0	0	0	99.1546	77.8141	118.776	325.774	0	0	0	0	0	113.126	70.9129	0
GRP_10046	T4Gar_1858_1s|T4Kam_3003_1s|T4Kaz_5492_1s|T4Aus_9957_1s|T10_509_1s|T11_5636_1s	11.4416	1.33795e-33	NR	gi|321470985|gb|EFX81959.1| hypothetical protein DAPPUDRAFT_49574 [Daphnia pulex]	1e-22	0	0	0	59.1474	47.7162	42.7395	106.552	0	0	0	0	0	140.27	75.2482	0
GRP_10224	T4Gar_3435_1s|T4Kam_5429_1s|T4Kaz_4774_1s|T4Aus_12264_1s|T10_901_1s|T11_6971_1s	10.947	1.66128e-27	NR	gi|339258656|ref|XP_003369514.1| hypothetical protein Tsp_04928 [Trichinella spiralis]	2e-111	0	0	0	66.0551	89.3761	54.6668	73.9236	0	0	0	0	0	27.4688	21.5216	0
GRP_10059	T4Gar_11695_1s|T4Kam_13175_1s|T4Kaz_6912_1s|T4Aus_4966_1s|T10_499_1s|T11_12519_1s	10.556	1.02184e-26	NR	gi|339253192|ref|XP_003371819.1| zinc finger protein [Trichinella spiralis]	5e-35	0	0	0	32.38	34.5025	59.1395	64.7469	0	0	0	0	0	35.108	28.0245	0
GRP_10231	T4Gar_2791_1s|T4Kam_5103_1s|T4Kaz_3164_1s|T4Aus_4510_1s|T10_3934_1s|T11_5166_1s	10.7159	1.78247e-25				0	0	0	36.4095	70.4732	41.6213	50.9818	0	0	0	0	0	13.1655	71.0678	0
GRP_10207	T4Gar_13875_1s|T4Kam_13205_1s|T4Kaz_2261_1s|T4Aus_1119_1s|T10_7074_1s|T11_16474_1s	11.4774	1.90337e-25	NR	gi|339244381|ref|XP_003378116.1| small nuclear ribonucleoprotein F [Trichinella spiralis]	6e-47	0	0	0	10.0738	35.6036	51.3123	88.1985	0	0	0	0	0	187.731	111.479	0
GRP_10165	T4Gar_5056_1s|T4Kam_2269_1s|T4Kaz_5149_1s|T4Aus_9868_1s|T10_4696_1s|T11_11414_1s	10.1888	2.22537e-23				0	0	0	21.5866	22.757	40.8759	62.1978	0	0	0	0	0	31.6948	18.2701	0
GRP_10211	T4Gar_6156_1s|T4Kam_4719_1s|T4Kaz_10627_1s|T4Aus_11845_1s|T10_5579_1s|T11_8209_1s	10.2606	2.96454e-22	NR	gi|339241885|ref|XP_003376868.1| transmembrane serine protease 8 [Trichinella spiralis]	3e-57	0	0	0	16.8376	50.4691	19.2576	32.1185	0	0	0	0	0	19.9921	68.7453	0
GRP_10172	T4Gar_10688_1s|T4Kam_4402_1s|T4Kaz_4666_1s|T4Aus_2511_1s|T10_8353_1s|T11_3763_1s	10.244	8.70339e-15	NR	gi|125835738|ref|XP_001337220.1| PREDICTED: uncharacterized protein K02A2.6-like [Danio rerio]	5e-24	0	0	0	4.74906	54.1396	6.33638	53.0211	0	0	0	0	0	7.80179	79.7383	0
GRP_10058	T4Gar_4570_1s|T4Kam_9465_1s|T4Kaz_737_1s|T4Aus_4816_1s|T10_7377_1s|T11_6613_1s	9.69001	2.12894e-14				0	0	0	21.1549	11.3785	9.06972	3.56873	0	0	0	0	0	75.2548	19.5088	0
GRP_10210	T4Gar_3805_1s|T4Kam_9564_1s|T4Kaz_3522_1s|T4Aus_7768_1s|T10_9524_1s|T11_6532_1s	9.11718	9.28608e-14	NR	gi|10444510|gb|AAG17928.1|AF302793_1 ZFH-2, partial [Trichinella spiralis]	7e-10	0	0	0	13.2398	25.5098	8.94548	33.1382	0	0	0	0	0	11.2151	2.32248	0
GRP_5042	T1_16213_1s|T2_5121_1s|T4Gar_9815_1s|T4Kam_7731_1s|T4Kaz_6465_1s|T4Aus_2264_1s|T5_15010_1s|T5_278_1s|T6_16774_1s|T7_3050_1s|T9_6787_1s|T10_10684_1s|T11_3484_1s|T12_8167_1s	8.48236	1.63262e-11	NR	gi|339232560|ref|XP_003381397.1| conserved hypothetical protein [Trichinella spiralis]	2e-57	0	0	0	2.87822	6.42334	4.59698	5.09818	0	0	0	0	0	25.5184	15.9477	0
GRP_5851	T1_10719_1s|T2_1183_1s|T3_7608_1s|T4Gar_6185_1s|T4Kam_4302_1s|T4Kaz_5647_1s|T4Aus_246_1s|T5_14603_1s|T6_13739_1s|T8_7548_1s|T9_14299_1s|T10_8731_1s|T11_11863_1s	7.67472	3.91183e-11	NR	gi|339241059|ref|XP_003376455.1|	abhydrolase	0	0	0	7.77119	5.50572	5.71517	7.64727	0	0	0	0	0	3.57582	4.18046	0			protein	FAM108C1	[Trichinella	spiralis]	2e-72
GRP_10055	T4Gar_1287_1s|T4Kam_4342_1s|T4Kaz_1799_1s|T4Aus_974_1s|T10_6366_1s|T11_4975_1s	7.87918	7.54859e-11				0	0	0	6.47599	12.2961	1.7394	5.608	0	0	0	0	0	5.6888	7.89642	0
GRP_9987	T4Gar_12243_1s|T4Kam_8208_1s|T4Kaz_807_1s|T4Aus_12278_1s|T10_1326_1s|T11_7122_1s	7.46487	2.32982e-09				0	0	0	5.18079	8.4421	5.71517	2.54909	0	0	0	0	0	1.62537	5.88361	0
GRP_8831	T4Gar_5922_1s|T4Kam_15359_1s|T4Kaz_13932_1s|T4Aus_9841_1s|T9_1196_1s|T10_5077_1s|T11_13219_1s	7.94678	2.33444e-08	NR	gi|339241301|ref|XP_003376576.1| conserved hypothetical protein [Trichinella spiralis]	2e-08	0	0	0	5.46862	5.32219	4.59698	0	0	0	0	0	0	9.75224	16.1025	0
GRP_10244	T4Gar_2133_1s|T4Kam_11221_1s|T4Kaz_6741_1s|T4Aus_4239_1s|T10_4723_1s|T11_11395_1s	7.70201	3.87545e-08	NR	gi|339261156|ref|XP_003368047.1| conserved hypothetical protein [Trichinella spiralis]	1e-58	0	0	0	3.88559	4.95515	7.45456	0	0	0	0	0	0	7.80179	10.5286	0
GRP_773	T1_11953_1s|T1_740_1s|T2_9097_1s|T3_7936_1s|T4Gar_7149_1s|T4Kam_9218_1s|T4Kaz_11166_1s|T4Aus_3970_1s|T5_7669_1s|T6_16568_1s|T7_13058_1s|T8_5811_1s|T9_14316_1s|T9_3121_1s|T10_8810_1s|T11_2238_1s|T12_5792_1s	7.04374	4.97163e-08	NR	gi|339238725|ref|XP_003380917.1| LIM/homeobox protein Lhx5 [Trichinella spiralis]	3e-129	0	0	0	4.74906	2.56933	1.36667	5.09818	0	0	0	0	0	2.6006	5.88361	0
GRP_12192	T4Gar_2201_1s|T4Kam_4180_1s|T4Kaz_11412_1s|T4Aus_3482_1s|T10_239_1s|T11_11123_1s	7.62966	7.18305e-08				0	0	0	8.92248	2.93638	8.44851	0	0	0	0	0	0	8.12686	4.33529	0
GRP_8005	T4Gar_9368_1s|T4Kam_10360_1s|T4Kaz_12672_1s|T4Aus_761_1s|T6_11293_1s|T9_9946_1s|T10_13528_1s|T11_15157_1s	7.57913	9.04437e-07				0	0	0	4.02951	12.2961	4.22425	9.17673	0	0	0	0	0	0	2.63214	0
GRP_8016	T3_8175_1s|T4Gar_10342_1s|T4Kam_3823_1s|T4Kaz_4183_1s|T4Aus_11877_1s|T9_12937_1s|T10_11495_1s|T11_6354_1s	10.2354	1.35917e-06	NR	gi|339257858|ref|XP_003369115.1| conserved hypothetical protein [Trichinella spiralis]	7e-08	0	0	0	0	26.4274	0	0	0	0	0	0	0	100.448	78.4997	0
GRP_10049	T4Gar_11773_1s|T4Kam_5246_1s|T4Kaz_3776_1s|T4Aus_12322_1s|T10_3093_1s|T11_14120_1s	7.27959	8.13067e-06	NR	gi|339251714|ref|XP_003372879.1|	carboxypeptidase	0	0	0	0	2.93638	2.48485	0	0	0	0	0	0	10.4024	10.2189	0			[Trichinella	spiralis]	4e-38
GRP_10106	T4Gar_1655_1s|T4Kam_5872_1s|T4Kaz_4794_1s|T4Aus_8783_1s|T10_9872_1s|T11_7247_1s	7.03584	3.3922e-05	NR	gi|339265133|ref|XP_003366308.1| hypothetical protein Tsp_15614 [Trichinella spiralis]	2e-24	0	0	0	3.74168	0	0	10.7062	0	0	0	0	0	5.6888	2.32248	0
GRP_9962	T4Gar_10990_1s|T4Kam_9152_1s|T4Kaz_8966_1s|T4Aus_6165_1s|T10_9252_1s|T11_14778_1s	5.93437	3.84069e-05				0	0	0	1.2952	3.854	0.869699	0	0	0	0	0	0	1.95045	2.01281	0
GRP_5481	T1_10484_1s|T2_6289_1s|T3_9920_1s|T4Gar_11783_1s|T4Kam_4110_1s|T4Kaz_11068_1s|T4Aus_7282_1s|T6_2334_1s|T7_7273_1s|T8_4159_1s|T9_3641_1s|T10_3586_1s|T11_14025_1s|T12_6175_1s	9.10281	6.36723e-05	NR	gi|339244345|ref|XP_003378098.1| hypothetical protein Tsp_02292 [Trichinella spiralis]	4e-32	0	0	0	1.87084	0	0	0	0	0	0	0	0	91.3459	0.92899	0
GRP_10087	T4Gar_4894_1s|T4Kam_6474_1s|T4Kaz_6262_1s|T4Aus_941_1s|T10_11069_1s|T11_10794_1s	6.17007	9.12275e-05				0	0	0	1.72693	3.30343	3.4788	0	0	0	0	0	0	3.25075	0	0
GRP_10247	T4Gar_3541_1s|T4Kam_10432_1s|T4Kaz_12903_1s|T4Aus_3497_1s|T10_6413_1s|T11_12009_1s	7.55567	0.00010355	NR	gi|339236931|ref|XP_003380020.1| hydroxyacylglutathione hydrolase [Trichinella spiralis]	2e-75	0	0	0	2.01475	0	0	0	0	0	0	0	0	21.2924	8.51574	0
GRP_10229	T4Gar_6187_1s|T4Kam_12725_1s|T4Kaz_8096_1s|T4Aus_2438_1s|T10_5895_1s|T11_5453_1s	7.14911	0.000135715				0	0	0	3.45386	13.0302	7.08184	0	0	0	0	0	0	0	0	0
GRP_12184	T4Gar_10433_1s|T4Kam_14200_1s|T4Kaz_2895_1s|T4Aus_786_1s|T10_12351_1s|T11_10892_1s	5.60539	0.000135715	NR	gi|339253076|ref|XP_003371761.1| hypothetical protein Tsp_05424 [Trichinella spiralis]	1e-11	0	0	0	0.575644	2.01876	0.993942	0	0	0	0	0	0	1.95045	2.32248	0
GRP_7735	T1_7735_1s|T2_1458_1s|T4Gar_14184_1s|T4Kam_5537_1s|T4Kaz_12964_1s|T4Aus_6525_1s|T10_8493_1s|T11_7109_1s	5.98654	0.000138038	NR	gi|339243301|ref|XP_003377576.1| hypothetical protein Tsp_01770 [Trichinella spiralis]	2e-73	0	0	0	2.01475	2.75286	3.60304	0	0	0	0	0	0	0	1.85798	0
GRP_10233	T4Gar_5272_1s|T4Kam_15512_1s|T4Kaz_647_1s|T4Aus_8588_1s|T10_6229_1s|T11_18470_1s	7.56226	0.000146212				0	0	0	11.6568	0	12.0515	7.64727	0	0	0	0	0	0	0	0
GRP_10175	T4Gar_11224_1s|T4Kam_11019_1s|T4Kaz_3112_1s|T4Aus_6117_1s|T10_8033_1s|T11_13911_1s	5.86971	0.00022235				0	0	0	3.16604	2.20229	1.36667	0	0	0	0	0	0	2.76313	0	0
GRP_12201	T4Gar_3938_1s|T4Kam_13301_1s|T4Kaz_2739_1s|T4Aus_7421_1s|T10_10523_1s|T11_14192_1s	6.16056	0.000671954				0	0	0	5.3247	2.01876	4.22425	0	0	0	0	0	0	0	0	0
GRP_10068	T4Gar_14453_1s|T4Kam_6883_1s|T4Kaz_6779_1s|T4Aus_78_1s|T10_807_1s|T11_16309_1s	6.09919	0.000681371	NR	gi|328697123|ref|XP_003240241.1| PREDICTED: zinc finger BED domain-containing protein 5-like [Acyrthosiphon pisum]	3e-54	0	0	0	4.31733	2.93638	3.85153	0	0	0	0	0	0	0	0	0
GRP_4973	T1_3861_1s|T1_8708_1s|T2_4525_1s|T4Gar_5779_1s|T4Kam_4519_1s|T4Kaz_9006_1s|T4Aus_9759_1s|T5_6896_1s|T6_1253_1s|T7_10720_1s|T8_7689_1s|T9_15487_1s|T10_952_1s|T11_3467_1s	6.11842	0.000682453	NR	gi|339247175|ref|XP_003375221.1|	conserved	0	0	0	3.74168	2.38581	0	0	0	0	0	0	0	0	5.26428	0			protein	[Trichinella	spiralis]	1e-96
GRP_1569	T1_14482_1s|T2_13910_1s|T2_14324_1s|T3_17428_1s|T4Gar_8791_1s|T4Kam_10798_1s|T4Kaz_10895_1s|T4Aus_5561_1s|T5_10548_1s|T6_11351_1s|T7_8076_1s|T8_16764_1s|T9_14132_1s|T10_5920_1s|T11_16448_1s|T12_15702_1s	5.85238	0.00143999	NR	gi|339246427|ref|XP_003374847.1| homoprotocatechuate degradative operon transcriptional repressor, MarR family [Trichinella spiralis]	5e-40	0	0	0	1.58302	6.23981	0	0	0	0	0	0	0	0	1.70315	0
GRP_9959	T4Gar_2396_1s|T4Kam_8190_1s|T4Kaz_1358_1s|T4Aus_7258_1s|T10_542_1s|T11_7445_1s	6.63526	0.00165231				0	0	0	0	0	0	0	0	0	0	0	0	8.77701	7.89642	0
GRP_578	T1_6397_1s|T2_3770_1s|T2_5567_1s|T2_5916_1s|T3_1114_1s|T3_16872_1s|T4Gar_7455_1s|T4Kam_5129_1s|T4Kaz_11039_1s|T4Aus_8910_1s|T5_14695_1s|T6_4793_1s|T7_9844_1s|T8_16563_1s|T9_10758_1s|T10_11870_1s|T11_11702_1s|T12_2866_1s|T12_4702_1s|T12_8103_1s	6.60919	0.00219643	NR	gi|339243165|ref|XP_003377508.1| dynein light chain, cytoplasmic [Trichinella spiralis]	3e-59	0	0	0	0	0	0	0	0	0	0	0	0	14.3033	2.16764	0
GRP_10167	T4Gar_11895_1s|T4Kam_13060_1s|T4Kaz_7929_1s|T4Aus_5975_1s|T10_7550_1s|T11_3269_1s	6.27669	0.00271022				0	0	0	0	0	0	0	0	0	0	0	0	9.42716	3.56113	0
GRP_9953	T4Gar_11657_1s|T4Kam_13161_1s|T4Kaz_7243_1s|T4Aus_7633_1s|T10_10427_1s|T11_7337_1s	5.23619	0.00345659	NR	gi|339249021|ref|XP_003373498.1| conserved hypothetical protein [Trichinella spiralis]	3e-99	0	0	0	2.73431	2.01876	1.24243	0	0	0	0	0	0	0	0	0
GRP_8890	T4Gar_9173_1s|T4Kam_5582_1s|T4Kaz_8059_1s|T4Aus_2870_1s|T7_9878_1s|T10_2173_1s|T11_5706_1s	7.35835	0.00394081	NR	gi|328706748|ref|XP_003243189.1| PREDICTED: hypothetical protein LOC100571480 [Acyrthosiphon pisum]	8e-56	0	0	0	0	0	0	0	0	0	0	0	0	27.9564	0	0
GRP_10149	T4Gar_424_1s|T4Kam_10366_1s|T4Kaz_9162_1s|T4Aus_1522_1s|T10_2437_1s|T11_17411_1s	5.34533	0.00823178				0	0	0	2.30257	0	4.10001	0	0	0	0	0	0	0	0	0
GRP_9984	T4Gar_9421_1s|T4Kam_14727_1s|T4Kaz_12060_1s|T4Aus_3099_1s|T10_11281_1s|T11_15211_1s	5.08008	0.0141488	NR	gi|339253052|ref|XP_003371749.1| zinc finger protein [Trichinella spiralis]	1e-84	0	0	0	0	0	0	0	0	0	0	0	0	0.812686	4.64495	0
GRP_10137	T4Gar_3741_1s|T4Kam_5366_1s|T4Kaz_12522_1s|T4Aus_5497_1s|T10_11723_1s|T11_6673_1s	5.36367	0.021264	NR	gi|339258032|ref|XP_003369202.1| Pao retrotransposon peptidase family protein [Trichinella spiralis]	2e-14	0	0	0	0	0	0	0	0	0	0	0	0	6.82657	0	0
GRP_756	T1_10497_1s|T1_8094_1s|T2_1529_1s|T2_3596_1s|T4Gar_10289_1s|T4Kam_9938_1s|T4Kaz_4258_1s|T4Usa_9399_1s|T4Aus_5284_1s|T5_6960_1s|T6_7660_1s|T7_10485_1s|T7_14157_1s|T9_531_1s|T9_8900_1s|T10_3592_1s|T11_8155_1s|T12_12325_1s	4.61991	0.0214057	NR	gi|339237665|ref|XP_003380387.1| putative transposase [Trichinella spiralis]	7e-46	0	0	0	0	0	2.23637	0	0	0	0	0	0	0	1.54832	0
GRP_1074	T1_15185_1s|T2_5243_1s|T3_15966_1s|T4Gar_5773_1s|T4Kam_6017_1s|T4Kaz_8796_1s|T4Aus_8093_1s|T5_3646_1s|T6_4031_1s|T6_7217_1s|T7_2717_1s|T8_5538_1s|T9_8459_1s|T10_1515_1s|T11_9879_1s|T12_5999_1s	4.6362	0.0214814	NR	gi|339259036|ref|XP_003369704.1| matrix metalloproteinase-20 [Trichinella spiralis]	0	0	0	0	0	0	0	0	0	0	0	0	0	1.95045	2.01281	0
GRP_891	T1_14815_1s|T2_7526_1s|T3_11617_1s|T3_1266_1s|T4Gar_2193_1s|T4Kam_6015_1s|T4Kaz_1610_1s|T4Aus_5994_1s|T5_12523_1s|T5_16416_1s|T6_8598_1s|T7_11103_1s|T8_12222_1s|T9_13987_1s|T10_13404_1s|T11_8054_1s|T12_14665_1s	5.32075	0.0222842	NR	gi|339235151|ref|XP_003379130.1| hypothetical protein Tsp_02801 [Trichinella spiralis]	2e-26	0	0	0	0	0	0	0	0	0	0	0	0	0	6.50293	0
GRP_10230	T4Gar_13360_1s|T4Kam_3298_1s|T4Kaz_6864_1s|T4Aus_9480_1s|T10_10542_1s|T11_4383_1s	5.02859	0.0297317	NR	gi|339253726|ref|XP_003372086.1| putative Tau-tubulin kinase 1 [Trichinella spiralis]	1e-146	0	0	0	0	0	0	0	0	0	0	0	0	0	5.26428	0
GRP_10163	T4Gar_8088_1s|T4Kam_11127_1s|T4Kaz_845_1s|T4Aus_11416_1s|T10_3222_1s|T11_6987_1s	4.05068	0.0362846				0	0	0	0	1.10114	0.621214	0	0	0	0	0	0	0.812686	0	0
GRP_10150	T4Gar_11829_1s|T4Kam_14258_1s|T4Kaz_6403_1s|T4Aus_4073_1s|T10_12048_1s|T11_2413_1s	4.41274	0.0519606				0	0	0	0	0	0	0	0	0	0	0	0	3.41328	0	0
GRP_10002	T4Gar_12437_1s|T4Kam_7582_1s|T4Kaz_5926_1s|T4Aus_5571_1s|T10_5401_1s|T11_2388_1s	4.2782	0.0573317				0	0	0	0	0	0	0	0	0	0	0	0	3.08821	0	0
GRP_1127	T1_15630_1s|T2_14033_1s|T3_1885_1s|T3_3203_1s|T4Gar_7512_1s|T4Kam_2955_1s|T4Kaz_12039_1s|T4Aus_7209_1s|T5_3825_1s|T6_37_1s|T7_5961_1s|T8_3583_1s|T9_11572_1s|T10_10630_1s|T11_12571_1s|T12_2138_1s	4.37292	0.0586134	NR	gi|339250280|ref|XP_003374125.1| putative SH2 domain protein [Trichinella spiralis]	0	0	0	0	0	0	0	0	0	0	0	0	0	0	3.25147	0
GRP_10176	T4Gar_11787_1s|T4Kam_15262_1s|T4Kaz_11682_1s|T4Aus_5085_1s|T10_3677_1s|T11_2153_1s	4.23899	0.0647449	NR	gi|41053734|ref|NP_956555.1| kelch domain-containing protein 10 [Danio rerio]	3e-45	0	0	0	0	0	0	0	0	0	0	0	0	0	2.9418	0
GRP_6181	T3_8895_1s|T4Gar_8675_1s|T4Kam_3154_1s|T4Kaz_10284_1s|T4Aus_7164_1s|T6_7212_1s|T7_10396_1s|T8_2440_1s|T9_5075_1s|T10_3454_1s|T11_11901_1s|T12_16266_1s	3.92509	0.0827212	NR	gi|339259000|ref|XP_003369686.1| hypothetical protein Tsp_05094 [Trichinella spiralis]	2e-20	0	0	0	0	2.38581	0	0	0	0	0	0	0	0	0	0
GRP_10045	T4Gar_13066_1s|T4Kam_492_1s|T4Kaz_625_1s|T4Aus_10392_1s|T10_10288_1s|T11_4756_1s	4.02441	0.0839623	NR	gi|339237793|ref|XP_003380451.1| hypothetical protein Tsp_06152 [Trichinella spiralis]	3e-07	0	0	0	0	2.56933	0	0	0	0	0	0	0	0	0	0
GRP_5576	T2_8951_1s|T3_9781_1s|T4Gar_14327_1s|T4Kam_6821_1s|T4Kaz_14130_1s|T4Usa_15147_1s|T4Usa_6329_1s|T4Aus_7992_1s|T5_13633_1s|T8_8999_1s|T10_3175_1s|T11_5523_1s|T12_8992_1s	3.77588	0.0952868	NR	gi|339261108|ref|XP_003368071.1| conserved hypothetical protein [Trichinella spiralis]	2e-46	0	0	0	0	0	0	0	0	0	0	0	0	2.11298	0	0
GRP_8924	T4Gar_291_1s|T4Kam_9018_1s|T4Kaz_2747_1s|T4Aus_3270_1s|T10_366_1s|T11_1916_1s|T12_8314_1s	3.73938	0.11405	NR	gi|339244395|ref|XP_003378123.1| conserved hypothetical protein [Trichinella spiralis]	4e-09	0	0	0	0	0	0	0	0	0	0	0	0	0	2.01281	0
GRP_8930	T4Gar_5948_1s|T4Kam_15145_1s|T4Kaz_3897_1s|T4Aus_8405_1s|T10_920_1s|T11_2495_1s|T12_5750_1s	3.4245	0.133054	NR	gi|339240377|ref|XP_003376114.1| putative parathyroid hormone 2 receptor [Trichinella spiralis]	1e-06	0	0	0	0	0	1.49091	0	0	0	0	0	0	0	0	0
GRP_9965	T4Gar_2851_1s|T4Kam_7946_1s|T4Kaz_10199_1s|T4Aus_2994_1s|T10_2083_1s|T11_3288_1s	3.40331	0.133054	NR	gi|339257670|ref|XP_003369021.1| putative integrase core domain protein [Trichinella spiralis]	6e-27	0	0	0	0	0	0	0	0	0	0	0	0	0	1.54832	0
GRP_5357	T1_10328_1s|T2_4965_1s|T3_17353_1s|T4Gar_10010_1s|T4Kam_15416_1s|T4Kaz_2497_1s|T4Aus_6127_1s|T5_2554_1s|T6_13813_1s|T7_832_1s|T8_9126_1s|T10_11926_1s|T11_13093_1s|T12_9820_1s	3.5595	0.135845	NR	gi|339245817|ref|XP_003374542.1| hypothetical protein Tsp_03737 [Trichinella spiralis]	2e-95	0	0	0	0	0	0	0	0	0	0	0	0	1.78791	0	0
GRP_10222	T4Gar_1891_1s|T4Kam_2645_1s|T4Kaz_5668_1s|T4Aus_3506_1s|T10_3601_1s|T11_954_1s	3.34358	0.166864	NR	gi|339253950|ref|XP_003372198.1| putative SlyX protein [Trichinella spiralis]	3e-18	0	0	0	1.43911	0	0	0	0	0	0	0	0	0	0	0
GRP_12185	T4Gar_12597_1s|T4Kam_1320_1s|T4Kaz_8534_1s|T4Aus_8365_1s|T10_2159_1s|T11_7309_1s	3.34354	0.166864				0	0	0	1.43911	0	0	0	0	0	0	0	0	0	0	0
GRP_10195	T4Gar_4777_1s|T4Kam_1345_1s|T4Kaz_10345_1s|T4Aus_11898_1s|T10_10900_1s|T11_9337_1s	2.90729	0.205229	NR	gi|528501348|ref|XP_003200072.2| PREDICTED: uncharacterized protein K02A2.6-like [Danio rerio]	2e-11	0	0	0	1.00738	0	0	0	0	0	0	0	0	0	0	0
GRP_10130	T4Gar_11814_1s|T4Kam_12004_1s|T4Kaz_3681_1s|T4Aus_7041_1s|T10_6564_1s|T11_12137_1s	3.12399	0.211297	NR	gi|301619422|ref|XP_002939094.1| PREDICTED: uncharacterized protein K02A2.6-like [Xenopus (Silurana) tropicalis]	1e-37	0	0	0	0	0	0	0	0	0	0	0	0	0	1.23865	0
GRP_6377	T1_4367_1s|T3_15292_1s|T4Gar_12535_1s|T4Kam_9039_1s|T4Kaz_3834_1s|T4Aus_11149_1s|T6_759_1s|T9_8912_1s|T10_5422_1s|T11_289_1s|T12_11993_1s	2.69481	0.272996	NR	gi|339243471|ref|XP_003377661.1| hypothetical protein Tsp_01874 [Trichinella spiralis]	1e-20	0	0	0	0	0.91762	0	0	0	0	0	0	0	0	0	0
GRP_10004	T4Gar_10582_1s|T4Kam_14430_1s|T4Kaz_4149_1s|T4Aus_9129_1s|T10_5396_1s|T11_15421_1s	NA					0	0	0	0	0	0	0	0	0	0	0	0	0	0	0
GRP_10011	T4Gar_8946_1s|T4Kam_14799_1s|T4Kaz_6082_1s|T4Aus_5938_1s|T10_12695_1s|T11_14005_1s	NA					0	0	0	0	0	0	0	0	0	0	0	0	0	0	0
GRP_10012	T4Gar_1057_1s|T4Kam_3971_1s|T4Kaz_2768_1s|T4Aus_3356_1s|T10_5221_1s|T11_10476_1s	NA					0	0	0	0	0	0	0	0	0	0	0	0	0	0	0
GRP_10030	T4Gar_9612_1s|T4Kam_1642_1s|T4Kaz_11954_1s|T4Aus_11929_1s|T10_8355_1s|T11_17677_1s	NA					0	0	0	0	0	0	0	0	0	0	0	0	0	0	0
GRP_10038	T4Gar_3752_1s|T4Kam_10373_1s|T4Kaz_1132_1s|T4Aus_6777_1s|T10_9809_1s|T11_340_1s	NA					0	0	0	0	0	0	0	0	0	0	0	0	0	0	0
GRP_10070	T4Gar_13447_1s|T4Kam_5108_1s|T4Kaz_12544_1s|T4Aus_8067_1s|T10_11321_1s|T11_9260_1s	NA		NR	gi|339232652|ref|XP_003381443.1| histone H4 [Trichinella spiralis]	4e-64	0	0	0	0	0	0	0	0	0	0	0	0	0	0	0
GRP_10074	T4Gar_702_1s|T4Kam_9159_1s|T4Kaz_8448_1s|T4Aus_7292_1s|T10_907_1s|T11_11017_1s	NA		NR	gi|339235277|ref|XP_003379193.1| hypothetical protein Tsp_02862 [Trichinella spiralis]	4e-16	0	0	0	0	0	0	0	0	0	0	0	0	0	0	0
GRP_10090	T4Gar_3695_1s|T4Kam_9930_1s|T4Kaz_6810_1s|T4Aus_5207_1s|T10_1920_1s|T11_2509_1s	NA		NR	gi|339246557|ref|XP_003374912.1| hypothetical protein Tsp_04098 [Trichinella spiralis]	5e-21	0	0	0	0	0	0	0	0	0	0	0	0	0	0	0
GRP_10117	T4Gar_2254_1s|T4Kam_6656_1s|T4Kaz_682_1s|T4Aus_1757_1s|T10_1101_1s|T11_4026_1s	NA					0	0	0	0	0	0	0	0	0	0	0	0	0	0	0
GRP_10138	T4Gar_8980_1s|T4Kam_13801_1s|T4Kaz_10904_1s|T4Aus_7906_1s|T10_6197_1s|T11_7718_1s	NA		NR	gi|339242735|ref|XP_003377293.1| conserved hypothetical protein [Trichinella spiralis]	2e-14	0	0	0	0	0	0	0	0	0	0	0	0	0	0	0
GRP_10173	T4Gar_730_1s|T4Kam_4377_1s|T4Kaz_12588_1s|T4Aus_4387_1s|T10_756_1s|T11_2314_1s	NA		NR	gi|339244801|ref|XP_003378326.1| RNA-binding protein 5 [Trichinella spiralis]	1e-83	0	0	0	0	0	0	0	0	0	0	0	0	0	0	0
GRP_10181	T4Gar_12550_1s|T4Kam_612_1s|T4Kaz_11229_1s|T4Aus_8719_1s|T10_3528_1s|T11_16543_1s	NA					0	0	0	0	0	0	0	0	0	0	0	0	0	0	0
GRP_10190	T4Gar_2098_1s|T4Kam_6910_1s|T4Kaz_1092_1s|T4Aus_6356_1s|T10_8784_1s|T11_11755_1s	NA					0	0	0	0	0	0	0	0	0	0	0	0	0	0	0
GRP_10192	T4Gar_13013_1s|T4Kam_5863_1s|T4Kaz_13769_1s|T4Aus_8060_1s|T10_5654_1s|T11_7029_1s	NA		NR	gi|339246329|ref|XP_003374798.1| conserved hypothetical protein [Trichinella spiralis]	8e-11	0	0	0	0	0	0	0	0	0	0	0	0	0	0	0
GRP_10196	T4Gar_7060_1s|T4Kam_4533_1s|T4Kaz_5391_1s|T4Aus_6507_1s|T10_2911_1s|T11_18045_1s	NA					0	0	0	0	0	0	0	0	0	0	0	0	0	0	0
GRP_10226	T4Gar_7495_1s|T4Kam_13244_1s|T4Kaz_5793_1s|T4Aus_11609_1s|T10_13564_1s|T11_5415_1s	NA					0	0	0	0	0	0	0	0	0	0	0	0	0	0	0
GRP_10234	T4Gar_3736_1s|T4Kam_9022_1s|T4Kaz_8847_1s|T4Aus_1188_1s|T10_8754_1s|T11_10182_1s	NA					0	0	0	0	0	0	0	0	0	0	0	0	0	0	0
GRP_12189	T4Gar_5924_1s|T4Kam_3213_1s|T4Kaz_4469_1s|T4Aus_6163_1s|T10_6016_1s|T11_1579_1s	NA					0	0	0	0	0	0	0	0	0	0	0	0	0	0	0
GRP_1531	T1_9076_1s|T2_14431_1s|T3_12836_1s|T3_13241_1s|T4Gar_1130_1s|T4Kam_9371_1s|T4Kaz_4828_1s|T4Aus_970_1s|T5_14997_1s|T6_12502_1s|T7_13102_1s|T8_2472_1s|T9_14209_1s|T10_11242_1s|T11_4132_1s|T12_14189_1s	NA					0	0	0	0	0	0	0	0	0	0	0	0	0	0	0
GRP_4813	T1_1467_1s|T2_5347_1s|T3_11134_1s|T4Gar_7967_1s|T4Kam_14975_1s|T4Kaz_4559_1s|T4Aus_11846_1s|T5_958_1s|T6_13430_1s|T7_13976_1s|T8_976_1s|T9_3487_1s|T10_11006_1s|T11_17651_1s|T12_14706_1s	NA		NR	gi|339241617|ref|XP_003376734.1| protein ADRM1 [Trichinella spiralis]	2e-158	0	0	0	0	0	0	0	0	0	0	0	0	0	0	0
GRP_5115	T1_12845_1s|T3_16265_1s|T4Gar_6705_1s|T4Kam_4146_1s|T4Kaz_5655_1s|T4Aus_4442_1s|T5_1116_1s|T6_4696_1s|T7_5492_1s|T8_1508_1s|T9_3355_1s|T10_5416_1s|T11_11082_1s|T12_117_1s	NA		NR	gi|339232576|ref|XP_003381405.1| receptor expression-enhancing protein 5 [Trichinella spiralis]	4e-65	0	0	0	0	0	0	0	0	0	0	0	0	0	0	0
GRP_5138	T1_5271_1s|T2_3776_1s|T3_9648_1s|T4Gar_4162_1s|T4Kam_12288_1s|T4Kaz_13930_1s|T4Aus_2574_1s|T5_16092_1s|T6_13910_1s|T7_8435_1s|T8_7291_1s|T9_5490_1s|T10_1355_1s|T11_16126_1s|T12_5237_1s	NA		NR	gi|339237055|ref|XP_003380082.1| conserved hypothetical protein [Trichinella spiralis]	1e-46	0	0	0	0	0	0	0	0	0	0	0	0	0	0	0
GRP_5374	T1_11335_1s|T2_15409_1s|T3_9417_1s|T4Gar_2811_1s|T4Kam_12194_1s|T4Kaz_9221_1s|T4Aus_7568_1s|T5_15052_1s|T6_8983_1s|T7_7171_1s|T8_14196_1s|T9_7514_1s|T10_8718_1s|T11_465_1s	NA					0	0	0	0	0	0	0	0	0	0	0	0	0	0	0
GRP_5400	T1_6239_1s|T2_15247_1s|T3_10506_1s|T4Gar_3358_1s|T4Kam_1551_1s|T4Kaz_4479_1s|T4Aus_10857_1s|T6_11819_1s|T7_10048_1s|T8_398_1s|T9_6807_1s|T10_3981_1s|T11_12134_1s|T12_12461_1s	NA					0	0	0	0	0	0	0	0	0	0	0	0	0	0	0
GRP_5546	T2_1631_1s|T3_1616_1s|T4Gar_9979_1s|T4Kam_2554_1s|T4Kaz_10532_1s|T4Aus_10689_1s|T5_9552_1s|T6_6183_1s|T7_3164_1s|T8_3511_1s|T9_4374_1s|T10_9308_1s|T11_4945_1s|T12_6167_1s	NA		NR	gi|339243729|ref|XP_003377790.1| hypothetical protein Tsp_01984 [Trichinella spiralis]	7e-23	0	0	0	0	0	0	0	0	0	0	0	0	0	0	0
GRP_5894	T2_5311_1s|T3_15446_1s|T4Gar_5301_1s|T4Kam_1616_1s|T4Kaz_8969_1s|T4Aus_9550_1s|T5_516_1s|T6_8231_1s|T7_14885_1s|T8_6351_1s|T9_10893_1s|T10_145_1s|T11_11342_1s	NA					0	0	0	0	0	0	0	0	0	0	0	0	0	0	0
GRP_5918	T2_1731_1s|T3_17871_1s|T4Gar_12804_1s|T4Kam_10922_1s|T4Kaz_5836_1s|T4Aus_12112_1s|T5_2725_1s|T6_5972_1s|T8_4590_1s|T9_5231_1s|T10_9318_1s|T11_148_1s|T12_10552_1s	NA					0	0	0	0	0	0	0	0	0	0	0	0	0	0	0
GRP_6103	T1_861_1s|T2_3581_1s|T4Gar_4596_1s|T4Kam_11272_1s|T4Kaz_422_1s|T4Aus_6644_1s|T6_16361_1s|T7_1528_1s|T9_12693_1s|T10_826_1s|T11_17092_1s|T12_11776_1s	NA					0	0	0	0	0	0	0	0	0	0	0	0	0	0	0
GRP_6378	T1_12361_1s|T2_12738_1s|T3_1692_1s|T4Gar_14171_1s|T4Kam_4322_1s|T4Kaz_867_1s|T4Aus_5082_1s|T5_891_1s|T9_5525_1s|T10_7490_1s|T11_14082_1s	NA		NR	gi|339248499|ref|XP_003373237.1| conserved hypothetical protein [Trichinella spiralis]	3e-60	0	0	0	0	0	0	0	0	0	0	0	0	0	0	0
GRP_6408	T1_11479_1s|T2_8754_1s|T4Gar_13331_1s|T4Kam_13108_1s|T4Kaz_416_1s|T4Aus_1962_1s|T7_5486_1s|T8_7016_1s|T10_10235_1s|T11_1931_1s|T12_15953_1s	NA		NR	gi|339254144|ref|XP_003372295.1| hypothetical protein Tsp_10525 [Trichinella spiralis]	2e-31	0	0	0	0	0	0	0	0	0	0	0	0	0	0	0
GRP_6459	T1_988_1s|T4Gar_10460_1s|T4Kam_10441_1s|T4Kaz_13425_1s|T4Aus_4397_1s|T6_3584_1s|T8_10894_1s|T9_5671_1s|T10_4642_1s|T11_5118_1s|T12_6030_1s	NA		NR	gi|339236595|ref|XP_003379852.1|	conserved	0	0	0	0	0	0	0	0	0	0	0	0	0	0	0			protein	[Trichinella	spiralis]	1e-27
GRP_6501	T1_12050_1s|T2_783_1s|T4Gar_14428_1s|T4Kam_13557_1s|T4Kaz_7444_1s|T4Aus_11997_1s|T6_5720_1s|T7_10495_1s|T9_15275_1s|T10_5697_1s|T11_13667_1s|T12_13073_1s	NA					0	0	0	0	0	0	0	0	0	0	0	0	0	0	0
GRP_6726	T1_8084_1s|T2_10858_1s|T3_13425_1s|T4Gar_5088_1s|T4Kam_11878_1s|T4Kaz_13331_1s|T4Aus_9217_1s|T5_2685_1s|T10_4048_1s|T11_18018_1s	NA					0	0	0	0	0	0	0	0	0	0	0	0	0	0	0
GRP_7149	T1_4560_1s|T4Gar_10852_1s|T4Kam_15486_1s|T4Kaz_9606_1s|T4Aus_1007_1s|T7_3457_1s|T8_14760_1s|T10_8037_1s|T11_8927_1s	NA					0	0	0	0	0	0	0	0	0	0	0	0	0	0	0
GRP_7275	T4Gar_13898_1s|T4Kam_1603_1s|T4Kaz_10166_1s|T4Aus_7133_1s|T5_4468_1s|T7_3094_1s|T8_4732_1s|T10_7852_1s|T11_6063_1s	NA		NR	gi|339235149|ref|XP_003379129.1| hypothetical protein Tsp_02800 [Trichinella spiralis]	5e-41	0	0	0	0	0	0	0	0	0	0	0	0	0	0	0
GRP_7987	T4Gar_1526_1s|T4Kam_13460_1s|T4Kaz_13537_1s|T4Aus_5427_1s|T7_14124_1s|T10_11380_1s|T11_16213_1s|T12_14450_1s	NA					0	0	0	0	0	0	0	0	0	0	0	0	0	0	0
GRP_8038	T4Gar_6838_1s|T4Kam_12806_1s|T4Kaz_4972_1s|T4Aus_3851_1s|T9_1491_1s|T10_7999_1s|T11_11184_1s|T12_9724_1s	NA					0	0	0	0	0	0	0	0	0	0	0	0	0	0	0
GRP_8564	T1_8711_1s|T4Gar_13941_1s|T4Kam_2089_1s|T4Kaz_8883_1s|T4Aus_3469_1s|T10_4259_1s|T11_10893_1s	NA		NR	gi|339243337|ref|XP_003377594.1| conserved hypothetical protein [Trichinella spiralis]	8e-103	0	0	0	0	0	0	0	0	0	0	0	0	0	0	0
GRP_8602	T3_6242_1s|T4Gar_11679_1s|T4Kam_6867_1s|T4Kaz_12201_1s|T4Aus_5483_1s|T10_3085_1s|T11_17839_1s	NA		NR	gi|339251938|ref|XP_003371192.1|	conserved	0	0	0	0	0	0	0	0	0	0	0	0	0	0	0			protein	[Trichinella	spiralis]	2e-24
GRP_8844	T4Gar_3943_1s|T4Kam_1352_1s|T4Kaz_2540_1s|T4Aus_7723_1s|T10_10498_1s|T11_1596_1s|T12_6525_1s	NA		NR	gi|339239965|ref|XP_003375908.1| hypothetical protein Tsp_00107 [Trichinella spiralis]	2e-30	0	0	0	0	0	0	0	0	0	0	0	0	0	0	0
GRP_8847	T4Gar_2168_1s|T4Kam_12093_1s|T4Kaz_2797_1s|T4Aus_6212_1s|T10_304_1s|T11_10793_1s|T11_16207_1s	NA					0	0	0	0	0	0	0	0	0	0	0	0	0	0	0
GRP_8860	T4Gar_4868_1s|T4Kam_10031_1s|T4Kaz_5192_1s|T4Aus_3182_1s|T7_6495_1s|T10_11032_1s|T11_4570_1s	NA		NR	gi|339239573|ref|XP_003381341.1| exonuclease 1 [Trichinella spiralis]	9e-25	0	0	0	0	0	0	0	0	0	0	0	0	0	0	0
GRP_8917	T4Gar_10097_1s|T4Kam_10442_1s|T4Kaz_5803_1s|T4Aus_8097_1s|T10_394_1s|T11_9927_1s|T12_10922_1s	NA					0	0	0	0	0	0	0	0	0	0	0	0	0	0	0
GRP_919	T1_11420_1s|T1_8340_1s|T2_12971_1s|T3_4857_1s|T4Gar_3054_1s|T4Kam_6603_1s|T4Kaz_7899_1s|T4Aus_11312_1s|T5_12756_1s|T5_8671_1s|T6_12416_1s|T7_1017_1s|T8_11939_1s|T9_5854_1s|T10_4100_1s|T11_11920_1s|T12_6792_1s	NA		NR	gi|339241101|ref|XP_003376476.1| ATP-dependent RNA helicase DDX19B [Trichinella spiralis]	3e-21	0	0	0	0	0	0	0	0	0	0	0	0	0	0	0
GRP_9957	T4Gar_12227_1s|T4Kam_3931_1s|T4Kaz_9334_1s|T4Aus_10669_1s|T10_10359_1s|T11_18255_1s	NA					0	0	0	0	0	0	0	0	0	0	0	0	0	0	0
GRP_9972	T4Gar_711_1s|T4Kam_324_1s|T4Kaz_5221_1s|T4Aus_430_1s|T10_12469_1s|T11_2082_1s	NA					0	0	0	0	0	0	0	0	0	0	0	0	0	0	0

## Sheet: Orthologous families
						T1		T2		T3		T4.1		T4.2		T4.3		T4.5		T5		T6		T7		T8		T9		T10		T11		T12
Ortholog identifier	Database	Gene identifiers	Secreted	Description	E-value	Number of paralogs	Normalised transcription levels	Number of paralogs	Normalised transcription levels	Number of paralogs	Normalised transcription levels	Number of paralogs	Normalised transcription levels	Number of paralogs	Normalised transcription levels	Number of paralogs	Normalised transcription levels	Number of paralogs	Normalised transcription levels	Number of paralogs	Normalised transcription levels	Number of paralogs	Normalised transcription levels	Number of paralogs	Normalised transcription levels	Number of paralogs	Normalised transcription levels	Number of paralogs	Normalised transcription levels	Number of paralogs	Normalised transcription levels	Number of paralogs	Normalised transcription levels	Number of paralogs	Normalised transcription levels	p-value (KS)	Comments
GRP_101	NR	T1_12926_1s|T1_7959_1s|T1_8948_1s|T2_15929_1s|T2_16146_1s|T2_2579_1s|T3_10004_1s|T3_4628_1s|T3_6655_1s|T4Aus_10316_1s|T4Aus_2896_1s|T4Gar_10948_1s|T4Gar_4877_1s|T4Kam_4293_1s|T4Kam_6634_1s|T4Kaz_8442_1s|T4Usa_8823_1s|T4Usa_9383_1s|T5_10082_1s|T5_12148_1s|T5_9018_1s|T6_11657_1s|T6_2396_1s|T6_8287_1s|T7_13801_1s|T7_230_1s|T7_6889_1s|T8_10540_1s|T8_8355_1s|T8_8852_1s|T9_10756_1s|T9_11078_1s|T9_11561…	No	gi|339243349|ref|XP_003377600.1| 6-phosphofructokinase [Trichinella spiralis]	0	3	129.1 / 375.1 / 195.1	3	432.2 / 683.7 / 118.4	3	132.7 / 471.5 / 248.0	2	210.2 / 406.6	2	241.7 / 498.6	1	505.1	2	191.9 / 812.1	3	186.0 / 867.2 / 128.4	3	52.4 / 357.5 / 514.3	3	163.1 / 158.8 / 331.2	3	115.7 / 417.8 / 145.7	3	127.2 / 366.9 / 419.9	2	1010.2 / 328.6	2	352.1 / 193.1	3	1642.3 / 109.8 / 140.0	0.00253531
GRP_13	NR	T1_10666_1s|T1_10939_1s|T1_11687_1s|T1_14077_1s|T1_14261_1s|T1_15394_1s|T1_15709_1s|T1_2972_1s|T1_6800_1s|T1_8748_1s|T1_9466_1s|T2_11236_1s|T2_1193_1s|T2_12026_1s|T2_12667_1s|T2_2301_1s|T2_2624_1s|T2_5661_1s|T2_6349_1s|T2_8193_1s|T2_8711_1s|T2_893_1s|T3_10066_1s|T3_10340_1s|T3_12300_1s|T3_12844_1s|T3_13780_1s|T3_16558_1s|T3_17987_1s|T3_2206_1s|T3_2647_1s|T3_2891_1s|T3_4605_1s|T4Aus_5008_1s|T4Aus_…	No	gi|339258792|ref|XP_003369582.1| putative PAN domain protein [Trichinella spiralis]	0	10	54.1 / 61.0 / 20.8 / 29.6 / 14.9 / 10.1 / 25.8 / 26.7 / 17.7 / 65.4	11	34.9 / 0.0 / 6.8 / 0.0 / 9.4 / 37.4 / 7.2 / 0.0 / 38.5 / 19.4 / 11.5	11	48.5 / 30.0 / 12.2 / 42.2 / 14.9 / 19.6 / 6.1 / 59.6 / 53.7 / 7.0 / 58.5	3	73.9 / 62.2 / 4.0	1	43.2	2	4.0 / 22.8	3	14.2 / 18.3 / 10.4	9	11.3 / 53.2 / 9.8 / 69.6 / 22.7 / 8.2 / 45.3 / 0.0 / 23.0	9	95.8 / 31.0 / 6.5 / 20.6 / 7.7 / 10.9 / 13.2 / 2.5 / 176.7	11	44.9 / 10.5 / 124.4 / 43.8 / 10.8 / 13.6 / 25.2 / 10.8 / 0.0 / 10.1 / 35.3	8	29.7 / 0.0 / 23.8 / 12.4 / 38.3 / 33.1 / 67.3 / 24.5	7	14.9 / 7.5 / 15.9 / 14.8 / 4.2 / 19.6 / 14.6	2	8.0 / 18.1	2	34.7 / 3.9	7	149.4 / 90.1 / 85.4 / 105.7 / 94.2 / 39.6 / 0.0	0.00253531
GRP_149	NR	T1_13727_1s|T2_1053_1s|T3_11313_1s|T4Aus_10922_1s|T4Aus_1679_1s|T4Gar_12432_1s|T4Gar_13800_1s|T4Gar_8592_1s|T4Kam_12590_1s|T4Kam_1919_1s|T4Kam_4698_1s|T4Kaz_11482_1s|T4Kaz_3140_1s|T4Kaz_537_1s|T4Kaz_551_1s|T4Usa_11981_1s|T4Usa_13181_1s|T4Usa_9007_1s|T5_11490_1s|T6_4427_1s|T7_10833_1s|T8_12784_1s|T9_13214_1s|T10_11486_1s|T10_1838_1s|T10_712_1s|T10_7272_1s|T10_9171_1s|T11_12584_1s|T11_12702_1s|T11_…	Yes	gi|13242031|gb|AAK16516.1|AF331156_1 serine protease precursor [Trichinella spiralis]	0	1	3336.4	1	8126.4	1	6440.9	3	2601.6 / 1659.3 / 173.5	3	262.6 / 2718.9 / 2159.4	4	2494.3 / 4679.4 / 2642.7 / 6402.9	2	1800.9 / 1203.3	1	8057.1	1	16695.3	1	8019.3	1	2953.8	1	11538.1	5	733.8 / 111.9 / 1268.9 / 788.0 / 2338.8	4	1669.8 / 459.1 / 15.7 / 202.2	1	5685.1	0.00253531
GRP_282	NR	T1_12642_1s|T2_13372_1s|T3_1711_1s|T4Aus_10342_1s|T4Aus_10594_1s|T4Aus_3489_1s|T4Aus_8692_1s|T4Gar_10479_1s|T4Gar_12454_1s|T4Gar_12721_1s|T4Kam_1096_1s|T4Kam_13965_1s|T4Kaz_12346_1s|T4Kaz_13691_1s|T4Kaz_5154_1s|T4Usa_10363_1s|T4Usa_16763_1s|T4Usa_6156_1s|T5_4991_1s|T6_11890_1s|T7_7496_1s|T8_7392_1s|T9_12316_1s|T10_2181_1s|T10_3330_1s|T11_12587_1s|T11_4409_1s|T11_7206_1s|T12_1325_1s	No	gi|339234158|ref|XP_003382196.1| conserved hypothetical protein [Trichinella spiralis]	0	1	85.6	1	182.1	1	16.2	3	80.6 / 0.0 / 87.5	2	197.4 / 502.4	3	26.6 / 0.0 / 244.1	4	294.7 / 3258.5 / 213.5 / 1625.3	1	20.8	1	11.7	1	0	1	27.6	1	117.3	2	3492.2 / 133.6	3	603.3 / 1958.7 / 26.5	1	55.2	0.00253531
GRP_408	NR	T1_13602_1s|T1_2484_1s|T2_1411_1s|T2_15419_1s|T3_2582_1s|T3_2918_1s|T4Aus_9261_1s|T4Gar_12813_1s|T4Kam_13260_1s|T4Kaz_1724_1s|T4Usa_13206_1s|T5_13041_1s|T5_4570_1s|T6_12710_1s|T6_8765_1s|T7_11775_1s|T7_7820_1s|T8_11932_1s|T8_4171_1s|T9_14577_1s|T9_5719_1s|T10_7813_1s|T11_5462_1s|T12_13732_1s|T12_7583_1s	No	gi|339249021|ref|XP_003373498.1| conserved hypothetical protein [Trichinella spiralis]	0	2	324.4 / 0.0	2	117.7 / 18.7	2	440.3 / 16.0	1	593.6	1	275.4	1	177.3	1	223.9	2	379.0 / 17.6	2	133.3 / 0.0	2	131.7 / 6.2	2	366.7 / 12.4	2	344.0 / 39.8	1	128.2	1	211.6	2	55.7 / 264.5	0.00253531
GRP_441	NR	T1_14457_1s|T2_5413_1s|T3_13310_1s|T4Aus_44_1s|T4Aus_602_1s|T4Gar_5643_1s|T4Gar_8063_1s|T4Kam_11196_1s|T4Kam_2147_1s|T4Kaz_10797_1s|T4Kaz_13974_1s|T4Usa_2075_1s|T4Usa_4370_1s|T4Usa_8509_1s|T5_15025_1s|T6_643_1s|T7_13299_1s|T8_6086_1s|T9_12368_1s|T10_10127_1s|T10_10266_1s|T11_4768_1s|T11_4921_1s|T12_9493_1s	No	gi|339251472|ref|XP_003372758.1| histone deacetylase 1 [Trichinella spiralis]	0	1	185.2	1	211.2	1	218	1	270.4 / 253.0	2	253.3 / 298.5	2	97.0 / 167.7	2	124.0 / 308.9	1	199.9	1	198.3	1	191.8	1	103.9	1	130	2	258.2 / 196.8	2	124.8 / 329.8	1	82.3	0.00471374
GRP_474	NR	T1_8117_1s|T2_357_1s|T3_5115_1s|T4Aus_492_1s|T4Aus_7743_1s|T4Gar_2082_1s|T4Gar_4198_1s|T4Kam_8581_1s|T4Kam_9561_1s|T4Kaz_3915_1s|T4Kaz_9356_1s|T4Usa_1814_1s|T4Usa_670_1s|T5_14942_1s|T6_8515_1s|T7_3161_1s|T8_11328_1s|T9_6229_1s|T10_10013_1s|T10_2151_1s|T11_18166_1s|T11_3324_1s|T12_2534_1s	No	gi|339242995|ref|XP_003377423.1| transcription initiation factor IIF, alpha subunit superfamily [Trichinella spiralis]	0	1	728.5	1	977.6	1	726.7	2	119.8 / 1118.0	2	332.6 / 105.4	2	547.7 / 1067.4	2	121.5 / 884.5	1	419.6	1	854.6	1	740.3	1	288.7	1	908.3	2	609.5 / 39.5	2	624.9 / 65.4	1	581.5	0.00253531
GRP_491	NR	T1_4990_1s|T2_13257_1s|T3_8442_1s|T4Aus_10806_1s|T4Aus_142_1s|T4Gar_12682_1s|T4Gar_5041_1s|T4Kam_10150_1s|T4Kam_14636_1s|T4Kaz_11216_1s|T4Kaz_4483_1s|T4Usa_13003_1s|T4Usa_15129_1s|T5_10360_1s|T6_15275_1s|T7_10035_1s|T8_6641_1s|T9_115_1s|T10_13419_1s|T10_9862_1s|T11_3501_1s|T11_6393_1s|T12_8377_1s	No	gi|339243565|ref|XP_003377708.1| homeobox protein engrailed-1 [Trichinella spiralis]	2e-171	1	156.1	1	206.5	1	91	2	82.2 / 52.0	2	109.0 / 77.2	2	35.5 / 143.3	2	54.9 / 68.3	1	257.8	1	293.2	1	243.3	1	173.7	1	213.1	2	76.4 / 54.5	2	84.8 / 61.7	1	168.2	0.00253531
GRP_56	NR	T1_13919_1s|T1_14557_1s|T1_3652_1s|T1_4609_1s|T1_5442_1s|T1_6510_1s|T1_7737_1s|T2_11113_1s|T2_14537_1s|T2_15697_1s|T3_15123_1s|T3_16605_1s|T3_16791_1s|T3_2878_1s|T3_5515_1s|T3_6720_1s|T4Aus_11010_1s|T4Gar_7729_1s|T4Kam_13624_1s|T4Kaz_21_1s|T4Usa_16835_1s|T5_3164_1s|T5_5106_1s|T6_11155_1s|T6_113_1s|T6_14915_1s|T6_2151_1s|T6_4330_1s|T6_4404_1s|T6_7207_1s|T6_9477_1s|T7_12082_1s|T7_14898_1s|T7_2058_1…	No	gi|339259120|ref|XP_003369746.1| hypothetical protein Tsp_05156 [Trichinella spiralis]	0	7	66.9 / 85.5 / 201.7 / 112.0 / 219.3 / 108.4 / 55.2	3	52.2 / 44.6 / 45.0	6	7.0 / 3.8 / 3.4 / 8.4 / 7.9 / 7.2	1	0	1	0	1	0	1	0	2	22.4 / 19.8	8	6.5 / 3.5 / 16.4 / 18.1 / 21.8 / 11.9 / 12.7 / 24.8	6	0.0 / 6.6 / 12.4 / 5.4 / 10.1 / 5.0	6	6.2 / 0.0 / 0.0 / 0.0 / 0.0 / 0.0	3	3.8 / 1.4 / 8.7	1	0	1	0	4	0.0 / 6.2 / 0.0 / 134.3	0.00253531
GRP_64	NR	T1_15769_1s|T1_2210_1s|T2_15845_1s|T2_2062_1s|T3_11120_1s|T3_16418_1s|T4Aus_11051_1s|T4Aus_5303_1s|T4Aus_6573_1s|T4Aus_7450_1s|T4Gar_10405_1s|T4Gar_14121_1s|T4Gar_7501_1s|T4Gar_9868_1s|T4Kam_12480_1s|T4Kam_12754_1s|T4Kam_13129_1s|T4Kam_14857_1s|T4Kam_3705_1s|T4Kam_8704_1s|T4Kaz_13638_1s|T4Kaz_322_1s|T4Kaz_7202_1s|T4Kaz_7584_1s|T4Kaz_979_1s|T4Usa_13819_1s|T4Usa_14628_1s|T4Usa_14758_1s|T4Usa_5986_1…	No	gi|339253344|ref|XP_003371895.1| putative kinesin motor domain protein [Trichinella spiralis]	0	2	242.6 / 74.4	2	149.0 / 252.6	2	206.7 / 169.0	4	198.9 / 19.8 / 101.0 / 42.3	6	19.3 / 233.3 / 93.0 / 162.5 / 49.4 / 15.2	5	69.5 / 256.3 / 238.4 / 62.0 / 213.9	4	263.1 / 205.6 / 94.9 / 223.9	2	135.0 / 165.6	2	271.6 / 132.3	2	187.5 / 159.6	2	94.6 / 77.7	2	239.5 / 89.4	3	39.7 / 190.4 / 71.4	5	35.1 / 12.9 / 127.3 / 37.0 / 2.9	2	52.1 / 394.6	0.00253531
GRP_93	NR	T1_514_1s|T2_6779_1s|T3_12477_1s|T4Aus_10099_1s|T4Aus_1656_1s|T4Aus_2830_1s|T4Aus_5317_1s|T4Aus_8327_1s|T4Aus_9283_1s|T4Gar_11406_1s|T4Gar_11933_1s|T4Gar_12610_1s|T4Gar_13388_1s|T4Gar_2641_1s|T4Gar_8005_1s|T4Gar_8766_1s|T4Kam_10125_1s|T4Kam_10822_1s|T4Kam_11189_1s|T4Kam_15531_1s|T4Kaz_13677_1s|T4Kaz_2922_1s|T4Kaz_3767_1s|T4Kaz_8710_1s|T4Usa_14553_1s|T4Usa_14879_1s|T4Usa_4144_1s|T5_3800_1s|T6_6271…	No	gi|339242671|ref|XP_003377261.1| 26S protease regulatory subunit 6A [Trichinella spiralis]	0	1	10.1	1	0	1	2.5	7	2.2 / 18.7 / 37.5 / 0.0 / 1.3 / 2.1 / 10.1	4	59.8 / 0.0 / 2.0 / 0.0	4	2.1 / 9.1 / 24.1 / 1.5	6	21.6 / 13.3 / 31.6 / 20.0 / 13.3 / 29.6	1	0	1	0	1	10.8	1	0	1	6.4	6	1361.8 / 12.6 / 3.9 / 0.0 / 12.6 / 16.4	3	6.2 / 3.3 / 98.3	1	0	0.00253531
GRP_97	NR	T1_15147_1s|T1_16198_1s|T2_3386_1s|T2_424_1s|T3_16684_1s|T3_17060_1s|T3_7512_1s|T3_8761_1s|T4Aus_6371_1s|T4Gar_1156_1s|T4Kam_9924_1s|T4Kaz_9794_1s|T4Usa_13882_1s|T5_10129_1s|T5_3717_1s|T5_8012_1s|T5_8308_1s|T6_10669_1s|T6_14023_1s|T6_14374_1s|T7_10901_1s|T7_13945_1s|T7_5536_1s|T7_5725_1s|T8_11930_1s|T8_13275_1s|T8_6794_1s|T8_7476_1s|T9_11774_1s|T9_15809_1s|T9_3434_1s|T9_4008_1s|T10_4136_1s|T11_76…	No	gi|339246135|ref|XP_003374701.1| stAR-related lipid transfer protein 9 [Trichinella spiralis]	0	2	51.7 / 544.0	2	269.9 / 157.2	4	93.2 / 90.5 / 298.1 / 151.7	1	309.7	1	363.9	1	380.7	1	538.2	4	180.4 / 181.6 / 235.1 / 249.9	3	311.5 / 287.0 / 423.2	4	359.1 / 233.6 / 74.8 / 102.3	4	280.7 / 231.0 / 199.9 / 147.1	4	194.8 / 230.0 / 123.8 / 105.9	1	268.5	1	390.4	7	96.8 / 598.1 / 52.1 / 125.5 / 75.5 / 80.2 / 66.6	0.00253531
GRP_482	NR	T1_11790_1s|T2_3369_1s|T3_17187_1s|T4Aus_6885_1s|T4Aus_9_1s|T4Gar_9578_1s|T4Kam_6610_1s|T4Kaz_12930_1s|T4Usa_9123_1s|T5_13622_1s|T6_3938_1s|T7_8263_1s|T8_5418_1s|T9_10242_1s|T10_13644_1s|T10_1944_1s|T10_4320_1s|T10_5195_1s|T10_8826_1s|T10_8885_1s|T11_4091_1s|T11_6158_1s|T12_7360_1s	No	gi|111183174|gb|DQ777102.1|ISS390 multi cystatin-like domain protein precursor (mcd-1)	0	1	864.5	1	4215.8	1	1502.7	1	616.4	1	116.3	1	124.4	2	3042.5 / 1531.6	1	2737.6	1	1665.7	1	5157.6	1	2681.2	1	14821.1	6	120.3 / 24.1 / 173.3 / 151.5 / 249.1 / 1206.9	2	10.5 / 17.9	1	6678.5	NA
GRP_838	NR	T1_8770_1s|T2_15961_1s|T3_8694_1s|T4Aus_11486_1s|T4Gar_11330_1s|T4Kam_13426_1s|T4Kam_13703_1s|T4Kaz_6170_1s|T4Kaz_8213_1s|T4Usa_9967_1s|T5_5611_1s|T6_10950_1s|T7_4309_1s|T8_7480_1s|T9_2130_1s|T10_8515_1s|T11_14761_1s|T12_13379_1s	No	gb|BG520575.1|hypothetical protein|ML CMVsport jasmer Trichinella spiralis cDNA 5-, mRNA sequence	0	1	375.7	1	2862.4	1	1825.8	1	1282.6	2	470.6 / 549.0	1	387.1 / 626.3	1	1844.6	1	1158.3	1	2709	1	897.5	1	718.2	1	1893.2	1	851.2	1	1076.6	1	3482.4	NA
GRP_70	NR	T1_15398_1s|T1_6497_1s|T2_4616_1s|T2_4648_1s|T2_9322_1s|T3_2371_1s|T3_4258_1s|T3_5139_1s|T3_9851_1s|T4Gar_10470_1s|T4Gar_12005_1s|T4Gar_162_1s|T4Gar_7447_1s|T4Gar_7448_1s|T4Kam_1870_1s|T4Kam_9957_1s|T4Kaz_3512_1s|T4Kaz_499_1s|T4Kaz_9969_1s|T4Usa_14164_1s|T4Usa_7916_1s|T4Usa_8832_1s|T4Aus_3930_1s|T4Aus_5838_1s|T5_10556_1s|T5_10625_1s|T5_3295_1s|T5_8147_1s|T6_12490_1s|T6_15483_1s|T6_1718_1s|T6_2886…	Yes	gi|339258142|ref|XP_003369257.1| hypothetical protein Tsp_04680	0	2	496.4 / 954.0	3	24.5 / 161.2 / 7761.9	4	8.1 / 4.7 / 666.4 / 5470.7	5	855.9 / 35.7 / 162.3 / 2065.3 / 16.3	1	90.7	3	235.7 / 712.2 / 30007.6	2	2417.2 / 106.6	4	426.2 / 302.2 / 16121.7 / 314.8	4	4897.7 / 74.7 / 53.4 / 52.4	2	5912.2 / 702.7	3	8.3 / 20440.8 / 55.9	2	782.9 / 5260.3	4	747.3 / 98.0 / 5375.2 / 45.1	2	3206.1 / 320.6	3	2186.1 / 1312.8 / 11284.3	NA	GeneBank identifier AAA20539.1: 45kDa secreted antigen in Robinson (2005 and 2007). Not all variants have a signal peptide.

## Sheet: Cytochrome c structural motif
	Sequence alignment between T1_8770_1s (GRP_838) and cytochrome c fold of 1PBY from PDB									Structural motif in T1_8770_1s (GRP_838) aligned with 1PBY template from PDB: cytochrome c fold in blue-green and gold, respectively
	1 d1pbya1 Probab=69.37 E-value=8.6 Score=19.50 Aligned_columns=68 Identities=22%
	Q ss_pred CCHHHHHHHHHHHHHHHH--------------HHHHHHHHHHHHHHHHH-HHCCCCCCHH
	Q ss_conf 116899999742115888--------------87589999999999752-1002321189
	Q T1_8770_1s 229 LSGENLFKELCGVGLTCF--------------KDTREPCQKFILNLHET-ACTCATDETE 273 (327)
	Q Consensus 229 l~Ge~~~KelC~~~~~CF--------------~~~~~~CQk~~~~l~e~-aCtCa~~e~E 273 (327)
	|||.+++..-|+ .|- +.+++--+.-+..|.+. -..-+.+|.+
	T Consensus 1 ~~G~~lv~~~C~---~CHs~~~i~~~~rv~~~r~tr~~W~~~V~rM~~~~Ga~is~ee~~ 57 (85)
	T d1pbya1 1 VTGEEVLQNACA---ACHVQHEDGRWERIDAARKTPEGWDMTVTRMMRNHGVALEPEERA 57 (85)
	T ss_dssp CCHHHHHHHTGG---GTSCBCTTSCBTTGGGCCCCHHHHHHHHHHHHHHSCCCCCHHHHH
	T ss_pred CCHHHHHHHHHH---HCCCHHHHHCCCHHHHCCCCHHHHHHHHHHHHHHCCCCCCHHHHH
	T ss_conf 988999999835---214732331022132218998999999999998519868989999
	Q ss_pred HHHHHHHHHHHHHCCCCCHHHHHHHHHHHH
	Q ss_conf 988998521144326571277899999999
	Q T1_8770_1s 274 QVVKYLVDSYSKCFGLDPEYKQVEKSYLET 303 (327)
	Q Consensus 274 Q~~~~Lvdsys~C~GLD~~~K~~~~s~Le~ 303 (327)
	.++.||. .-+||-|+-..-...+||+
	T Consensus 58 ~Iv~YLa----~~yG~ap~e~~~~r~~~e~ 83 (85)
	T d1pbya1 58 AIVRHLS----DTRGLSLAETEERRYILER 83 (85)
	T ss_dssp HHHHHHH----HHSCCCSGGGTTCHHHHHT
	T ss_pred HHHHHHH----HHCCCCCHHHCCCCCCCCC
	T ss_conf 9999999----9528985221378775467
	Phyre2 confidence score: 69.4%
	Sequence identity: 22%
										RMSD: 1.37
